# Supplementary material for: Comprehensive Evaluation of Models for Ammonia Binding to the Oxygen Evolving Complex of Photosystem II
Source: J Phys Chem B. 2024 Feb 1;128(6):1333–49. doi: 10.1021/acs.jpcb.3c06304 (PMC10875651; doi:10.1021/acs.jpcb.3c06304)
Supplement: Supplementary file 2 — jp3c06304_si_002.txt [file jp3c06304_si_002.txt]

S2
Mn	24.898841125	35.417450907	60.831945630
Mn	27.351538224	35.153580082	62.081090861
Mn	27.360206368	33.239962550	60.017662020
Mn	27.576135821	33.096867798	57.261350934
Ca	27.749373695	36.611016291	58.979285962
O	26.445572627	36.422707477	61.079314153
O	28.372678916	34.655541265	60.643489330
O	26.025785561	33.956356280	61.382612689
O	28.532786375	32.544838613	58.816021765
O	26.755013076	34.188808825	58.554191887
O	26.495553573	33.659408883	55.853464075
O	28.422826371	31.695585473	56.058281374
O	27.435877467	36.934329931	56.566612470
O	28.402837172	38.894495588	58.743389047
H	30.386279017	26.554955964	57.103004977
C	30.312281971	27.064948084	58.050497028
H	30.925319009	26.579769967	58.850732994
C	28.843722580	27.350788569	58.385505505
C	28.221008300	28.324721228	57.371309002
O	28.917152094	29.369375069	57.063676153
O	27.074778183	28.078188904	56.891225868
H	33.765458980	42.205888991	52.647136016
C	33.048045026	41.804450013	53.345645973
H	33.479305994	40.971405989	53.939090007
C	31.724660158	41.447047744	52.654222006
C	30.626501550	41.243514897	53.674016655
C	30.242505909	42.307113318	54.520758168
C	30.026795495	39.986213049	53.879134103
C	29.310668094	42.123412672	55.549184190
C	29.083686584	39.786562101	54.899440777
C	28.723092492	40.852769428	55.748360255
O	27.821685843	40.633334646	56.757365577
H	33.875560999	32.213249998	54.592799994
C	32.897071001	31.686965998	54.550601999
C	31.692465961	32.596685934	54.516073575
O	30.537638987	32.137329471	54.364752309
C	32.805404790	30.704416801	55.738615937
O	32.877812879	31.400017785	56.990032485
N	31.942783970	33.925167241	54.643302230
C	30.924183004	34.954303996	54.514782000
C	31.165099292	35.862361351	53.278727066
O	30.543464637	36.930242636	53.152935633
C	30.724753595	35.761707133	55.810634278
C	29.816355222	35.167731125	56.898820846
O	29.005132828	34.234401925	56.522267121
O	29.851499688	35.672385977	58.054521781
N	32.027296829	35.388608935	52.339647822
C	32.064646998	35.924468004	50.969468000
C	30.860046997	35.427152996	50.158323012
H	21.689022988	40.969416998	58.988049982
C	22.547088016	41.319581003	59.569561022
C	22.842364400	42.799710431	59.487935103
O	23.497970405	43.370522570	60.393010721
C	23.756439155	40.424684146	59.223958251
C	23.282231258	38.972811801	59.334305155
C	24.334187092	37.888959311	59.348255184
O	25.427317820	37.958378725	58.733538449
O	23.946130208	36.848222146	60.033426188
N	22.395652432	43.487477262	58.403963723
C	22.797167005	44.863986002	58.165328000
H	21.965681992	45.497422006	57.900025002
C	23.863499235	45.019658776	57.051164744
C	25.132122063	44.282815947	57.324858461
C	25.497198149	42.987805631	56.998687587
N	26.189667071	44.784199959	58.067910929
C	27.136249426	43.823371570	58.174578464
N	26.736262970	42.719377642	57.537152230
H	25.248242036	49.914023015	59.570440022
C	24.423093961	49.401850984	59.075555979
C	24.103048855	48.170040755	59.936897457
C	25.338790765	47.296518586	60.114800498
N	25.480486752	46.604455150	61.257748771
O	26.201039518	47.225256502	59.193601055
H	19.270630869	31.358207914	59.579210002
C	20.170241200	31.259410176	58.971132010
C	21.208588859	30.464796701	59.776623671
O	21.350757925	30.631638867	61.011309967
C	20.673394495	32.624564135	58.442936746
C	21.519420510	33.385528719	59.402822992
C	22.880308912	33.627291758	59.398021577
N	21.055153131	33.960488157	60.577422093
C	22.091339816	34.521189331	61.239320897
N	23.218825954	34.330408407	60.541505710
N	21.947498645	29.570119763	59.068128786
C	23.024831270	28.754786299	59.656503062
H	22.650573853	28.351390780	60.618668971
C	24.323106830	29.542800780	59.862804117
C	24.899598684	30.037525665	58.534491811
C	25.830416809	31.222209448	58.630535717
O	26.094324376	31.731759521	59.768550630
O	26.289470483	31.655524937	57.514968185
H	25.342343004	28.901556987	65.956376002
C	25.430582996	29.593704005	66.782122991
H	25.235584001	29.098263004	67.755772999
C	24.423152477	30.759009438	66.603091509
C	24.375957208	31.317093648	65.210145525
C	25.187976672	32.209528288	64.532693526
N	23.418879960	30.927682830	64.277118287
C	23.623204121	31.541817916	63.096275093
N	24.703422801	32.322572623	63.239136427
H	24.889819978	37.055719040	67.047361999
C	25.452204012	36.885365934	66.121681000
C	26.281710934	38.169001645	65.930382081
O	25.790424350	39.211837446	65.456985022
C	24.451291483	36.599810195	65.011251499
C	25.022092052	35.998003780	63.739333384
O	26.263159027	35.664582624	63.715581295
O	24.208482451	35.848556408	62.774394623
N	27.576033484	38.131192014	66.375455891
C	28.490866989	39.280094008	66.368273961
C	29.472561626	39.353508791	65.181800311
O	30.253106752	40.315488038	65.079180906
H	29.083429014	39.257538994	67.291201030
N	29.405965167	38.315668299	64.319478718
C	30.126259607	38.224873005	63.050110870
C	29.337105084	37.270552759	62.128290345
O	29.369567508	37.392279346	60.893061995
C	31.583442298	37.755709403	63.229909683
O	28.671034197	36.354887023	62.788901241
O	24.472156864	42.969685442	62.911950610
O	25.705997771	39.083471702	56.186795568
O	24.708121793	31.699208658	54.821947977
O	30.639600058	30.789330296	58.497809628
O	26.468592891	39.192583563	61.925414710
O	24.321746949	40.182181183	63.297740136
O	25.581692383	37.745645212	53.705538862
O	26.932175688	43.431581856	61.850568952
O	28.305360541	41.187756337	61.965489475
O	27.294243884	35.604658264	54.245368383
H	30.699472002	30.376336999	66.032443998
C	31.018906004	30.890758000	65.104316002
H	31.997505995	31.360958001	65.227863994
C	30.072556995	31.989406057	64.575617493
C	28.881213207	31.463280126	63.747918183
C	28.304479179	32.495939617	62.790893578
O	28.092158600	33.682187232	63.227348755
O	28.055262226	32.121409182	61.588976902
H	36.469287000	31.575154002	63.532723999
C	36.987892999	32.139355000	62.737355002
H	37.705291000	32.836250997	63.183208999
C	36.038772912	32.852488095	61.766576000
C	35.332146784	34.076575353	62.370488543
C	34.423376918	34.821403338	61.385140978
N	33.261626018	33.996699018	61.024017025
C	32.129776975	34.467020993	60.484873980
N	32.012121329	35.762219121	60.141732581
N	31.095536603	33.632347700	60.277889429
O	23.991894988	45.671523015	63.479741946
O	29.238869003	29.787565000	60.815742000
O	26.133275827	29.339037982	54.738420361
H	30.823440984	28.032881700	57.891229399
H	28.233625050	26.431020211	58.413193000
H	28.762967913	27.838954864	59.377529818
H	32.870673156	42.620937275	54.071994987
H	31.837750764	40.539466718	52.032459324
H	31.451932659	42.269965089	51.963057640
H	30.687325090	43.302368538	54.380023225
H	30.311287055	39.133074336	53.251213192
H	29.034050824	42.963401151	56.195391176
H	28.631291202	38.799823471	55.055695713
H	27.385659681	41.628431429	57.188618167
H	32.886546689	31.096915275	53.613234489
H	33.645760281	29.983849442	55.662632592
H	31.862849378	30.128487650	55.662544868
H	32.056155202	31.187891985	57.518341320
H	32.901449896	34.213558552	54.844393616
H	29.977219361	34.423967824	54.293275374
H	30.244404752	36.722890622	55.541846521
H	31.693856626	36.017897335	56.276346172
H	32.408938987	34.454139239	52.485271408
H	32.067746054	37.026302434	51.034725913
H	33.018913971	35.608459585	50.514747321
H	29.913451795	35.726634778	50.640029910
H	30.878805996	34.326456001	50.066353999
H	30.876320653	35.854022243	49.138757268
H	22.283168250	41.128453081	60.627816494
H	24.590347377	40.623187478	59.921422675
H	24.120451655	40.640603451	58.203419338
H	22.607251574	38.744496556	58.481521171
H	22.679165275	38.842172491	60.250334383
H	21.904577867	42.973930502	57.672142145
H	23.201687114	45.231628407	59.122178777
H	23.446792771	44.655437157	56.094245909
H	24.061346014	46.100169375	56.922849645
H	24.961387768	42.252940212	56.397831213
H	26.254886310	45.742193721	58.505262822
H	28.089103169	43.957001547	58.689553253
H	24.739465551	49.119848965	58.058809700
H	23.323333581	47.541921040	59.461834189
H	23.703838424	48.464282347	60.924699816
H	26.283899222	45.978877812	61.342155512
H	24.782265572	46.537351738	62.017196776
H	19.869497937	30.667951792	58.086307235
H	19.800230965	33.227863331	58.129915192
H	21.278541181	32.445553896	57.536729071
H	23.620010333	33.362372711	58.642322480
H	22.010556631	35.067456256	62.178827481
H	21.840085293	29.577243296	58.042961132
H	23.186696875	27.898560366	58.977794223
H	24.115986578	30.399581812	60.524883014
H	25.057481758	28.905994139	60.390091365
H	25.460392121	29.239750484	58.007172256
H	24.094059938	30.344379245	57.837167680
H	26.467555779	29.973316794	66.790566673
H	23.405585296	30.414329967	66.865908960
H	24.662502531	31.578444534	67.304697486
H	26.057331418	32.774992322	64.868076744
H	22.652198269	30.276375101	64.455476971
H	22.990503596	31.413536819	62.209600791
H	26.111917759	36.019123474	66.300850590
H	23.676138102	35.898306232	65.373609091
H	23.910834670	37.520104674	64.721977473
H	27.908896342	37.263197345	66.795607888
H	27.894689860	40.208674083	66.360003619
H	28.706970328	37.587698599	64.483871455
H	30.118557967	39.220075090	62.569092683
H	31.618757105	36.753355969	63.691455592
H	32.117472323	38.467263918	63.881862538
H	32.097328642	37.719938825	62.254850631
H	23.990739261	43.012327886	62.036210539
H	25.426927174	43.112083740	62.616822279
H	26.466033608	39.728328728	56.313040436
H	25.454965025	38.845668389	57.119012804
H	28.203844825	39.543606372	58.013234037
H	23.897342975	31.418882719	55.315402205
H	24.364426643	31.829656688	53.881882191
H	30.004786511	31.553790417	58.591242189
H	30.079730505	30.132508825	57.970182797
H	29.232736639	31.952403195	55.534187383
H	25.613686170	39.481974757	62.363729046
H	26.376321252	38.240821775	61.676127573
H	24.386112995	41.178403256	63.257026272
H	24.714306305	39.924080129	64.167901012
H	25.352608770	38.431385758	54.373349031
H	25.176702614	37.945528806	52.836799147
H	27.488054686	42.575704209	61.876523502
H	26.661390539	43.496603413	60.914382080
H	26.829927245	37.685233560	56.322920318
H	27.688244880	40.401626923	61.895419756
H	29.005196739	41.037542397	61.277740092
H	26.903648406	34.812956976	54.733131983
H	26.542419404	36.190543453	53.982925165
H	31.154360633	30.104605188	64.336487136
H	29.712111701	32.631655982	65.400052430
H	30.669833513	32.652667981	63.921099816
H	29.187978214	30.593630115	63.141330055
H	28.056600220	31.121479026	64.404858239
H	37.586896395	31.389132785	62.186564065
H	36.611931365	33.184656781	60.877554517
H	35.298868747	32.117224239	61.389064450
H	34.741169591	33.785736191	63.261916339
H	36.094955884	34.796970572	62.723418315
H	34.049475381	35.749225625	61.854422731
H	34.996663753	35.106278407	60.477498730
H	31.204325869	36.025912242	59.565375347
H	32.851736976	36.321647735	60.015479661
H	30.161605606	34.025612572	60.093027106
H	31.102498022	32.724270503	60.737464019
H	24.123172231	44.681288877	63.463821343
H	23.830989000	45.918565994	64.421695998
H	29.830965612	30.071468259	60.076076180
H	28.721908262	30.601902540	61.021239799
H	26.548586778	29.005910625	55.601966885
H	25.796048575	30.266836689	54.887324328
H	29.056457526	39.348151678	59.336845739
H	25.865268289	32.946156635	55.556504661
H	28.542731585	30.737313988	56.420217545
H	33.412218996	32.987401989	60.998136990
H	27.485643953	36.391889572	55.714922700
H	25.146298512	32.914085319	62.483192695
H	20.090501421	33.941751364	60.908846376
H	31.735597513	38.526974009	59.146380774
H	30.532561094	39.851889636	57.354204170
H	31.910515939	40.959373472	57.241256287
H	31.430817525	42.829165486	58.256967601
H	30.557699979	42.978292828	59.759763344
H	33.169908981	39.566184986	58.953843979
C	32.279198054	39.175109992	58.438897025
C	31.372425660	40.283645493	57.928534972
C	30.778674879	41.068387043	59.079417948
N	30.928528053	42.381352977	59.019792044
O	30.173873634	40.505785433	60.031540776
H	32.626991247	38.544058221	57.602377445
N	22.485929362	39.035209756	54.472999528
C	23.022998956	40.393001960	54.533998965
H	22.255798013	41.057584017	54.872573009
C	23.479061480	40.851041300	53.132835141
C	24.633999032	41.823002078	53.204998935
C	25.938999010	41.365001971	52.987000090
C	24.432998977	43.206001928	53.490999015
C	27.012999006	42.258002004	53.019998984
C	25.548999019	44.110002039	53.555998993
C	26.827998995	43.625001983	53.334000014
H	23.806815627	39.972155546	52.545393282
H	22.623243343	41.290490366	52.587144874
H	26.118791411	40.306826160	52.757135535
H	23.413946217	43.587413660	53.640768600
H	28.028596033	41.885682353	52.835903721
H	25.372246034	45.170292247	53.776755258
H	27.695960669	44.295335820	53.370377705
H	21.044552011	36.869196011	54.393027025
C	21.594998961	36.938001973	55.307998964
C	21.919768977	38.405777500	55.535729779
O	21.655327249	39.011709758	56.596784955
C	22.778494054	35.945870739	55.219562054
C	23.609303741	35.926570043	56.506164820
C	22.237065293	34.548628240	54.875197364
H	20.919944961	36.628209361	56.127269247
H	23.442451389	36.268317713	54.391485654
H	22.977873426	35.674219846	57.378948888
H	24.076245018	36.906443301	56.698938745
H	24.420972254	35.179420987	56.444019527
H	21.546081125	34.190191452	55.662142372
H	23.060522179	33.818150082	54.795236008
H	21.685561855	34.548252766	53.916984445
H	23.867088818	40.417441107	55.249990258
H	22.727792583	38.468707654	53.660247563
H	20.945258982	27.056647004	52.914475995
C	21.601000027	26.282000005	53.311999999
C	23.014465482	26.356803589	52.725699799
C	23.737831251	27.681268877	52.968987141
N	23.885280444	28.015480187	54.427547977
H	21.269147740	33.536636851	49.267083843
C	21.496000616	33.330002479	50.313001235
H	22.064080727	34.150799707	50.750806944
C	22.296167420	32.012047348	50.401678059
C	22.681606974	31.684830171	51.837360461
N	21.753002635	31.033558944	52.571828611
O	23.793998038	32.039699332	52.301984020
Cl	21.839000700	30.339999776	55.765998952
H	20.537176064	33.250139120	50.856594475
H	20.852771607	30.791856874	52.163027108
H	21.872233015	30.862400069	53.585003173
H	21.705799938	31.182057099	49.970358888
H	23.231380669	32.096040511	49.821484697
H	23.097635980	28.593598780	54.798019632
H	24.820332127	28.583623078	54.593571684
H	23.948484406	27.165646836	55.004920963
H	22.982074958	26.201279036	51.630478532
H	23.634267052	25.531324818	53.130400630
H	21.138926693	25.304956433	53.083443520
H	21.605656398	26.383739689	54.413268362
H	24.755652306	27.648205544	52.544227466
H	23.204718741	28.527901872	52.502900491
H	23.555994423	50.080482885	59.011279634
S2H
Mn	24.883100379	35.418701102	60.839517225
Mn	27.342492527	35.163895783	62.092164604
Mn	27.347554621	33.257933379	60.040988790
Mn	27.643110031	33.084749752	57.307528062
Ca	27.734054609	36.646256889	59.001242471
O	26.432121356	36.422717684	61.091507386
O	28.362032896	34.666464504	60.635766926
O	26.032300967	33.949583329	61.364749310
O	28.546396669	32.557043049	58.792470930
O	26.774355504	34.183370815	58.532478694
O	26.470448440	33.701382499	55.758169973
O	28.455242423	31.710438716	56.089298959
O	27.317906469	36.859108968	56.606440154
O	28.446688316	38.882537240	58.676307586
H	30.386279016	26.554955960	57.103004978
C	30.312281968	27.064948093	58.050497021
H	30.925319007	26.579769963	58.850732995
C	28.845929649	27.371639575	58.379549452
C	28.236427133	28.362893241	57.373367007
O	28.942386262	29.411981433	57.086110336
O	27.094548658	28.134354218	56.880711501
H	33.765458993	42.205888989	52.647136015
C	33.048045024	41.804450014	53.345645975
H	33.479305989	40.971405989	53.939090005
C	31.738042329	41.411147274	52.645571965
C	30.639210122	41.182842096	53.659555304
C	30.247513157	42.240390652	54.511121363
C	30.040710510	39.923338805	53.859050600
C	29.313448629	42.050496780	55.533573438
C	29.090843638	39.719404695	54.874412641
C	28.718313024	40.779655696	55.733809253
O	27.817572277	40.578820247	56.732821606
H	33.875560998	32.213250005	54.592799993
C	32.897070995	31.686965989	54.550602000
C	31.710504415	32.619544166	54.522782547
O	30.546894566	32.179253877	54.380460201
C	32.804170698	30.704683463	55.735356355
O	32.904202085	31.405354635	56.982267406
N	31.971514605	33.952650851	54.642624821
C	30.924183017	34.954304008	54.514781998
C	30.993006687	35.774631447	53.216337806
O	30.081974851	36.599821015	52.976593245
C	30.723900303	35.792297936	55.794410996
C	29.815069081	35.200233085	56.890266605
O	29.005853578	34.252331144	56.518276932
O	29.840672805	35.704165382	58.039622434
N	31.999764165	35.477679772	52.369071031
C	32.064647003	35.924467998	50.969467995
C	30.860047000	35.427152981	50.158323017
H	21.689022988	40.969416996	58.988049983
C	22.547088018	41.319581009	59.569561022
C	22.856000270	42.796566485	59.481030323
O	23.545262203	43.358061876	60.367065763
C	23.754510807	40.421839916	59.228952529
C	23.282421213	38.972401573	59.359366177
C	24.336018283	37.892316606	59.361003579
O	25.430084312	37.969023976	58.752643679
O	23.942665969	36.840005642	60.031295864
N	22.389462352	43.490307136	58.409922416
C	22.797167006	44.863986003	58.165327996
H	21.965681992	45.497422005	57.900025002
C	23.856242903	45.008900775	57.042509132
C	25.118409879	44.256993997	57.304534570
C	25.472054664	42.966990100	56.953328789
N	26.179843906	44.742475910	58.054835618
C	27.125858267	43.787412334	58.148474757
N	26.710556275	42.697684297	57.491032010
H	25.248242036	49.914023015	59.570440023
C	24.423093961	49.401850986	59.075555979
C	24.091822604	48.170496542	59.933816704
C	25.312072720	47.273877307	60.097928443
N	25.468054346	46.600275538	61.249076181
O	26.151587454	47.168987534	59.157632126
H	19.270630871	31.358207917	59.579210003
C	20.170241198	31.259410176	58.971132003
C	21.209752204	30.465674644	59.774287401
O	21.361667524	30.642364287	61.006444324
C	20.669956616	32.627166688	58.446833410
C	21.513262494	33.386276953	59.410336757
C	22.873076614	33.631467479	59.405398950
N	21.048710348	33.953522745	60.588489485
C	22.082677307	34.513424543	61.252954683
N	23.210792967	34.329019130	60.552912189
N	21.940701854	29.562586432	59.068315941
C	23.024831269	28.754786304	59.656503054
H	22.650573855	28.351390781	60.618668972
C	24.320114528	29.559102478	59.845710149
C	24.869173287	30.082903007	58.512506430
C	25.826704508	31.246707846	58.616620168
O	26.107727713	31.736110041	59.757790213
O	26.300561384	31.691567859	57.505155164
H	25.342343005	28.901556990	65.956376002
C	25.430582996	29.593704002	66.782122988
H	25.235584000	29.098263006	67.755772998
C	24.414091432	30.752208713	66.611107377
C	24.350336262	31.301560068	65.216688947
C	25.159478310	32.184252685	64.524387875
N	23.383130306	30.906579313	64.296577520
C	23.577289347	31.507463603	63.107862858
N	24.662209162	32.285337518	63.234808612
H	24.889819976	37.055719039	67.047361999
C	25.452204016	36.885365934	66.121680996
C	26.288631542	38.162132389	65.912658869
O	25.814368406	39.190944738	65.394299882
C	24.450949472	36.591115081	65.014085206
C	25.018799648	35.987987530	63.743210808
O	26.261257956	35.653361247	63.716229488
O	24.207066777	35.836589363	62.777651587
N	27.574338858	38.131926917	66.382488227
C	28.490866990	39.280094008	66.368273962
C	29.471886931	39.348847723	65.181875801
O	30.244752343	40.314592319	65.067197247
H	29.083429013	39.257538994	67.291201031
N	29.414298122	38.299959359	64.330824950
C	30.129363863	38.211637254	63.058949275
C	29.331016093	37.270911890	62.133683131
O	29.356753515	37.395616844	60.898643750
C	31.584765834	37.732844562	63.229208317
O	28.659249681	36.355478873	62.791774128
O	24.467104281	42.969065619	62.912587008
O	25.771968290	39.057703439	56.140685508
O	24.840567850	31.836487228	54.737929184
O	30.704617269	30.763080055	58.521872586
O	26.376162704	39.245829343	61.813070161
O	24.296347391	40.192951864	63.291454997
O	25.581691806	37.745644482	53.705539023
O	26.974917250	43.398849979	61.957041701
O	28.313285531	41.127573489	62.001229297
O	27.421700220	35.776348921	54.084095736
H	30.699472001	30.376336998	66.032443996
C	31.018906006	30.890758002	65.104316007
H	31.997505993	31.360958000	65.227863992
C	30.071309320	31.990671584	64.576379963
C	28.902752841	31.465889687	63.715148402
C	28.320046951	32.506563817	62.773381431
O	28.100908070	33.686704257	63.215929238
O	28.067042699	32.139909385	61.564823499
H	36.469287001	31.575154001	63.532723998
C	36.987892999	32.139355000	62.737355003
H	37.705291000	32.836250997	63.183208999
C	36.038729771	32.852836577	61.767150590
C	35.330165020	34.074296930	62.373931697
C	34.422318536	34.821875844	61.390155480
N	33.261626026	33.996699009	61.024017009
C	32.129776976	34.467021002	60.484873999
N	32.012316997	35.763203112	60.150443102
N	31.093988301	33.630961414	60.275513409
O	23.991894987	45.671523017	63.479741945
O	29.238869002	29.787565009	60.815741992
O	26.161110470	29.365364436	54.703288364
H	30.835168819	28.026738501	57.888517064
H	28.221007200	26.461849268	58.396507532
H	28.767646399	27.852563892	59.375288864
H	32.853423429	42.620532871	54.066782849
H	31.881290792	40.505116910	52.027365811
H	31.446777355	42.223125015	51.948941919
H	30.690460884	43.237130766	54.375295839
H	30.323114554	39.075376832	53.220147432
H	29.034912005	42.890230687	56.179839427
H	28.637188314	38.731150622	55.018823660
H	27.292322855	41.733832142	57.226987298
H	32.877254071	31.105922798	53.608105062
H	33.630670934	29.969769082	55.646840882
H	31.850896286	30.144713953	55.673472962
H	32.110214437	31.165931563	57.538748696
H	32.923844536	34.242758436	54.871154660
H	29.999287491	34.357358946	54.379514291
H	30.241745751	36.752343055	55.523156217
H	31.689539516	36.055273259	56.262729342
H	32.631203174	34.729408582	52.655240587
H	32.106746080	37.029684990	50.955368238
H	33.015742441	35.551282669	50.556363495
H	29.911424446	35.738308914	50.623718929
H	30.878805988	34.326456014	50.066353996
H	30.896185182	35.849355688	49.137802676
H	22.281397654	41.134501405	60.628558594
H	24.591997081	40.627308302	59.919845856
H	24.112271798	40.626024191	58.203456324
H	22.593189915	38.735566499	58.520250988
H	22.696320626	38.847721584	60.287245652
H	21.864411337	42.986966111	57.694833182
H	23.208977146	45.233991482	59.118034444
H	23.429132807	44.650226716	56.088442650
H	24.068537709	46.086379384	56.913855621
H	24.945676588	42.240052872	56.336629059
H	26.242137300	45.704913622	58.498770789
H	28.080625964	43.899998356	58.663397136
H	24.739797600	49.118914034	58.059039966
H	23.298239216	47.558994735	59.459841134
H	23.704475599	48.465728268	60.925801486
H	26.267872861	45.970316994	61.330216550
H	24.782449920	46.550606956	62.021537037
H	19.869302842	30.670092647	58.085098249
H	19.795271843	33.229456695	58.136438884
H	21.275691826	32.453251125	57.540013244
H	23.612505968	33.373508830	58.647315493
H	21.999849428	35.053993718	62.195570589
H	21.826863107	29.562787938	58.043811008
H	23.189313237	27.897688704	58.979673910
H	24.113835427	30.404740817	60.522275131
H	25.073760013	28.925887724	60.349363335
H	25.398325244	29.291144415	57.945275937
H	24.048535544	30.427553274	57.849988467
H	26.465460627	29.978534162	66.790208369
H	23.401716724	30.401932282	66.885769330
H	24.655880456	31.575640018	67.307081105
H	26.034279801	32.748749940	64.846784224
H	22.615638339	30.260127866	64.489758493
H	22.938949448	31.370475944	62.225428161
H	26.111289350	36.019553781	66.306994773
H	23.678888091	35.887601360	65.379360760
H	23.905969338	37.507558108	64.720917594
H	27.893413086	37.278152783	66.840823169
H	27.898531916	40.211152664	66.358221645
H	28.724913029	37.566512079	64.508739130
H	30.125001136	39.210492988	62.585395663
H	31.617449104	36.724455368	63.677447647
H	32.121371804	38.434085291	63.890037334
H	32.097971611	37.709513937	62.253532952
H	24.023944528	43.006777091	62.016299201
H	25.436318252	43.098559718	62.661791888
H	26.544566939	39.702138105	56.309711564
H	25.422829544	38.876473776	57.048937755
H	28.227862055	39.536180051	57.944820836
H	24.062438425	31.596593023	55.295224618
H	24.440119368	31.937654060	53.806619622
H	30.104366966	31.548670750	58.596862078
H	30.126199145	30.123268296	57.990609234
H	29.266035026	31.959610682	55.559152066
H	25.551441661	39.527151165	62.314771778
H	26.305960110	38.277269196	61.640417551
H	24.363894325	41.190062974	63.260252509
H	24.698175633	39.922568460	64.153545170
H	25.417128806	38.458134241	54.368671233
H	25.176703125	37.945529489	52.836799064
H	27.519286369	42.536005077	61.971595291
H	26.724330906	43.489837713	61.017856471
H	26.754919433	37.646819342	56.348132028
H	27.666792040	40.369177948	61.893398285
H	28.994819764	41.001325321	61.291154251
H	26.873446619	34.285957775	55.058494055
H	26.766281669	36.489855036	53.826620048
H	31.155384407	30.104451949	64.336933081
H	29.686756102	32.613054258	65.404987439
H	30.673434311	32.672484756	63.946064665
H	29.231723769	30.614826599	63.093638641
H	28.071593267	31.095329218	64.348528228
H	37.586848987	31.389341946	62.186366085
H	36.612002537	33.188061277	60.879359270
H	35.300087004	32.117177991	61.387589582
H	34.738753428	33.780435962	63.264057027
H	36.091674097	34.794502691	62.729830767
H	34.046151173	35.747329499	61.862216857
H	34.995874915	35.110096490	60.483953550
H	31.192332608	36.047172853	59.605899258
H	32.847809126	36.331225564	60.036484388
H	30.159417566	34.033538528	60.119963694
H	31.100304790	32.731836130	60.753481900
H	24.114449426	44.680599027	63.461594147
H	23.830989001	45.918565993	64.421695999
H	29.862436447	30.061118026	60.099406229
H	28.722835878	30.606079994	60.998951971
H	26.574886038	29.041309999	55.569620378
H	25.873400938	30.307190861	54.834167061
H	29.073767890	39.351466575	59.286430296
H	25.869142014	33.002575287	55.324412691
H	28.566439700	30.732980325	56.447038616
H	33.412218998	32.987401990	60.998136992
H	27.461271022	36.380763723	55.745761092
H	25.096349097	32.864915295	62.475764655
H	20.084287196	33.928952550	60.921067928
H	31.733775047	38.528984343	59.146863355
H	30.539314484	39.860516973	57.348087128
H	31.921265682	40.964666197	57.247563310
H	31.447311330	42.828599996	58.267709776
H	30.561377889	42.977426035	59.762499015
H	33.169908981	39.566184988	58.953843977
C	32.279198052	39.175109990	58.438897027
C	31.377636389	40.287026857	57.928433208
C	30.778674890	41.068387052	59.079417955
N	30.928528055	42.381352974	59.019792038
O	30.164608378	40.503750707	60.024192266
H	32.627660143	38.543135305	57.603283415
N	22.486499358	39.035178894	54.472668955
C	23.022999023	40.393001947	54.533999062
H	22.255797990	41.057584020	54.872572967
C	23.479562878	40.850835238	53.133278579
C	24.633998987	41.823002049	53.204998806
C	25.938998957	41.365001947	52.987000067
C	24.432998993	43.206001924	53.490999123
C	27.012999019	42.258002014	53.019998933
C	25.548999013	44.110002053	53.555998922
C	26.827998998	43.625001970	53.334000071
H	23.807345886	39.971756853	52.545908164
H	22.623814453	41.289865203	52.587308511
H	26.118253766	40.308236622	52.751126087
H	23.413938922	43.587921613	53.639153074
H	28.028442195	41.886176281	52.833966791
H	25.371966920	45.170656228	53.774577758
H	27.695764361	44.295668661	53.369099999
H	21.044551994	36.869195999	54.393027027
C	21.594999040	36.938002004	55.307998964
C	21.934499983	38.401641809	55.539695834
O	21.702292319	38.999687787	56.612637150
C	22.774290305	35.940908056	55.231753322
C	23.574501916	35.906030322	56.537658456
C	22.233590216	34.549818821	54.863973140
H	20.915196751	36.633721956	56.125524706
H	23.455733883	36.269081295	54.420401457
H	22.919848017	35.649979557	57.391739610
H	24.042929643	36.880813803	56.751617909
H	24.382510854	35.154925945	56.489224218
H	21.527300047	34.184858953	55.633950525
H	23.056407162	33.818469271	54.789262855
H	21.699946879	34.560926330	53.895921798
H	23.864944150	40.418283361	55.252076663
H	22.691162019	38.481380963	53.641243336
H	20.945258982	27.056647005	52.914475995
C	21.601000027	26.282000003	53.312000000
C	23.015611794	26.362494781	52.728521893
C	23.730070909	27.693975356	52.959224608
N	23.884107148	28.039791102	54.416085315
H	21.269147740	33.536636852	49.267083840
C	21.496000611	33.330002478	50.313001241
H	22.064080727	34.150799707	50.750806942
C	22.311115344	32.020498567	50.407407171
C	22.718200868	31.719218003	51.842711619
N	21.812534533	31.062338137	52.595798100
O	23.830930552	32.103892798	52.290112716
Cl	21.839000719	30.339999796	55.765998947
H	20.538960424	33.244381651	50.858328339
H	20.915334561	30.793132454	52.197165348
H	21.943043785	30.900089588	53.609816303
H	21.726004562	31.177029418	49.995990798
H	23.237666071	32.107637398	49.813915699
H	23.094877799	28.615536556	54.790221973
H	24.808836285	28.608735842	54.572131844
H	23.956791154	27.193601345	54.998160540
H	22.986127074	26.198699337	51.634450807
H	23.641004463	25.544550497	53.139684858
H	21.142349015	25.304362597	53.079881937
H	21.602815057	26.381213394	54.413539459
H	24.745985722	27.665276283	52.529956282
H	23.188233808	28.534105018	52.491439398
H	23.558724533	50.083652671	59.008395540
H	28.279273130	36.037868639	53.661416159
A1
Mn	24.871571011	35.444221713	60.934287300
Mn	27.340811169	35.073861604	62.088015764
Mn	27.453985170	33.105309822	59.960591574
Mn	27.904432526	32.676303581	57.002767489
Ca	27.848374759	36.740310216	59.218443543
O	26.440136364	36.431894719	61.249414128
O	28.294827676	34.632336662	60.572574062
O	25.972859593	33.951160728	61.381534809
O	28.779215981	32.432069820	59.038512515
N	26.868870358	33.793040181	58.191118592
O	26.540076671	33.500891923	55.442658825
O	28.694627435	31.398736998	55.748321693
O	27.108634250	36.573377719	56.883361674
O	28.356221179	38.974006301	58.737122097
H	30.386279024	26.554955960	57.103005001
C	30.312281953	27.064948122	58.050496983
H	30.925319022	26.579769948	58.850733010
C	28.839178014	27.351009746	58.348995516
C	28.275364268	28.252805940	57.244601868
O	29.048466735	29.228779497	56.878943558
O	27.142580396	28.018427123	56.740783704
H	33.765458962	42.205888997	52.647136023
C	33.048045052	41.804449995	53.345645969
H	33.479305982	40.971405995	53.939090014
C	31.731462091	41.397784124	52.663274227
C	30.637381437	41.141559425	53.680760549
C	30.237428897	42.174340154	54.558735949
C	30.025351060	39.881165486	53.837940156
C	29.278635992	41.962263746	55.555032565
C	29.052440213	39.655416827	54.828152758
C	28.662366810	40.693563123	55.706585377
O	27.731819276	40.477925464	56.676139829
H	33.875561022	32.213250015	54.592799994
C	32.897070978	31.686965980	54.550601999
C	31.731961201	32.629936585	54.397488505
O	30.599799945	32.212632226	54.056666470
C	32.743324311	30.769977002	55.779378026
O	32.795553411	31.528078246	56.992048079
N	31.969137468	33.948397105	54.639419886
C	30.924182992	34.954304001	54.514782017
C	30.998620615	35.778058092	53.219776673
O	30.090042586	36.607560159	52.979905482
C	30.741728822	35.783353067	55.797866816
C	29.852264098	35.117678916	56.863529578
O	29.214151216	34.065898508	56.476607131
O	29.752538077	35.652343756	58.003583670
N	32.002229312	35.480092937	52.369896016
C	32.064647010	35.924468003	50.969468009
C	30.860046982	35.427153015	50.158323001
H	21.689022994	40.969416998	58.988049982
C	22.547088011	41.319580999	59.569561022
C	22.904946578	42.782111203	59.441974537
O	23.680939345	43.315813055	60.272407915
C	23.712970482	40.376169324	59.316296066
C	23.139948553	38.982145997	59.546008556
C	24.177202849	37.923482159	59.670437545
O	25.170982235	37.870678664	58.889592515
O	23.913234412	37.061059290	60.608385539
N	22.379801791	43.494958804	58.413526661
C	22.797166999	44.863986001	58.165328000
H	21.965681993	45.497422006	57.900025002
C	23.854902001	44.998154380	57.039676684
C	25.098430592	44.213122835	57.291758817
C	25.417843045	42.917311713	56.929981193
N	26.172180818	44.666028750	58.044159820
C	27.093549525	43.686583354	58.130072739
N	26.649679018	42.612447461	57.463680670
H	25.248242042	49.914023014	59.570440022
C	24.423093955	49.401850985	59.075555974
C	24.085596625	48.167200954	59.926854375
C	25.289654453	47.245067902	60.068004308
N	25.459415163	46.581579334	61.223829239
O	26.101061669	47.110942727	59.107462479
H	19.270630819	31.358207895	59.579210029
C	20.170241258	31.259410204	58.971131982
C	21.200220530	30.454487117	59.775572894
O	21.327060321	30.607816224	61.013806291
C	20.680561526	32.652162576	58.525966047
C	21.473497977	33.401282020	59.544587624
C	22.825308627	33.676156038	59.564864779
N	20.972985987	33.982538411	60.704142388
C	21.985417260	34.580314663	61.375697147
N	23.127926604	34.410649333	60.697529192
N	21.957489857	29.578796026	59.064593725
C	23.024831278	28.754786325	59.656503040
H	22.650573843	28.351390756	60.618668995
C	24.343763782	29.513794547	59.835021786
C	24.946556103	29.906631231	58.484388599
C	26.004736593	30.983782495	58.520376107
O	26.205603773	31.607286229	59.622969340
O	26.606561435	31.227411636	57.417196730
H	25.342343013	28.901556999	65.956376015
C	25.430582981	29.593703988	66.782122948
H	25.235584004	29.098262994	67.755773022
C	24.410492604	30.748463961	66.604326480
C	24.349342132	31.295049123	65.208204569
C	25.150320725	32.190419843	64.522654480
N	23.394660959	30.888007367	64.280162333
C	23.589409272	31.495560756	63.094201405
N	24.661640633	32.288813341	63.229437770
H	24.889819992	37.055718988	67.047362074
C	25.452203987	36.885366008	66.121680909
C	26.286123026	38.161886257	65.898073137
O	25.824574117	39.174744075	65.339350554
C	24.470304260	36.548437863	65.010077820
C	25.082072097	35.894913953	63.786485382
O	26.315788562	35.572775962	63.785309210
O	24.279740089	35.702060025	62.806265427
N	27.558938927	38.144507503	66.402039512
C	28.490867020	39.280093986	66.368274009
C	29.492513033	39.293139448	65.200210202
O	30.271660984	40.249754526	65.056778245
H	29.083428990	39.257539010	67.291200999
N	29.457300462	38.200733476	64.404191926
C	30.228863339	38.046466310	63.174821132
C	29.404262222	37.164815877	62.218175258
O	29.426672135	37.369284383	60.987557133
C	31.629550547	37.456407279	63.427288531
O	28.722869912	36.232540038	62.820451923
O	24.499736133	42.988593665	62.875150177
O	25.721568867	38.797954511	56.267896138
O	24.745820597	31.658702029	54.666939542
O	30.691144261	30.644669137	58.500640751
O	26.324014525	39.269822941	61.770216813
O	24.277362799	40.226185254	63.286160453
O	25.581692672	37.745645351	53.705539042
O	27.033117070	43.378781472	61.977306046
O	28.318678385	41.080442024	62.057267882
O	27.540188692	35.916470039	54.244562878
H	30.699472023	30.376337009	66.032444008
C	31.018905952	30.890757980	65.104315970
H	31.997506022	31.360958017	65.227864011
C	30.061829239	31.968783221	64.561452538
C	28.863974832	31.412962083	63.760514284
C	28.274195851	32.429774028	62.799131718
O	28.108744695	33.630037489	63.211673376
O	27.971860684	32.045557506	61.614499455
H	36.469286995	31.575154013	63.532724004
C	36.987893022	32.139354978	62.737354980
H	37.705290995	32.836251003	63.183209004
C	36.032524039	32.860653066	61.779651149
C	35.304088091	34.054788030	62.416674072
C	34.400347344	34.824295257	61.446877379
N	33.261625800	33.996699206	61.024017336
C	32.129777164	34.467020880	60.484873668
N	32.005662413	35.770459451	60.173443729
N	31.121014220	33.617000606	60.249777719
O	23.991895002	45.671523020	63.479741976
O	29.238869003	29.787565006	60.815742013
O	26.178827207	29.280693069	54.610939037
H	30.828562664	28.027873840	57.892703792
H	28.229874534	26.432398330	58.408675499
H	28.726549114	27.896071366	59.307810038
H	32.855205631	42.620749171	54.067547820
H	31.880244396	40.498761107	52.036061819
H	31.418764877	42.208973632	51.974785987
H	30.687839127	43.172369993	54.462687616
H	30.312784262	39.047816730	53.182576214
H	28.994285428	42.787837930	56.216576615
H	28.585951751	38.667528953	54.929891893
H	27.208735427	41.646148290	57.185339870
H	32.914195819	31.047129661	53.647876992
H	33.562850871	30.021029122	55.752904941
H	31.786561033	30.216014808	55.702198983
H	32.049703079	31.206733950	57.577003949
H	32.887220436	34.218050841	54.996550295
H	29.996712933	34.363940149	54.377056851
H	30.247670089	36.742266046	55.547814662
H	31.711351306	36.049651072	56.258032243
H	32.643627934	34.742913092	52.663070380
H	32.107614807	37.029710475	50.953194756
H	33.015209974	35.550451410	50.555769654
H	29.911255116	35.737284583	50.624185194
H	30.878806001	34.326455989	50.066354001
H	30.896647687	35.850112593	49.138184765
H	22.242903059	41.197306101	60.628594321
H	24.546913948	40.583417044	60.009983920
H	24.094490090	40.482174092	58.284982518
H	22.494511265	38.703998238	58.686183552
H	22.513645955	38.962594586	60.453991934
H	21.784630262	43.016914102	57.737214319
H	23.213430999	45.235837182	59.115371114
H	23.416370816	44.657975694	56.084226336
H	24.092703611	46.071436798	56.921757044
H	24.872269666	42.207696864	56.310147207
H	26.245833113	45.624670735	58.495906096
H	28.052542176	43.771194851	58.642459556
H	24.738514221	49.121575245	58.057724213
H	23.276388924	47.573957087	59.456004986
H	23.715053433	48.459643137	60.925969909
H	26.244286913	45.931831701	61.292485624
H	24.786304352	46.549987869	62.007784980
H	19.883671714	30.704951783	58.059419995
H	19.813755968	33.254956100	58.194369353
H	21.330693965	32.520681314	57.642675949
H	23.583207133	33.431050231	58.824355082
H	21.870686858	35.134887223	62.306619877
H	21.854046209	29.589419361	58.038837876
H	23.168247680	27.890211896	58.983076296
H	24.161349554	30.415158572	60.443668458
H	25.053582258	28.883202128	60.402379617
H	25.387406913	29.038602449	57.957764277
H	24.161037263	30.298497533	57.804282712
H	26.464414275	29.981142736	66.789517141
H	23.398541230	30.394742022	66.876366059
H	24.646218702	31.574999736	67.298710881
H	26.015162023	32.764980145	64.854134652
H	22.635611731	30.229441262	64.465254798
H	22.958089432	31.353444185	62.207895000
H	26.121104806	36.030658076	66.325609832
H	23.687404604	35.862702983	65.385418838
H	23.936842818	37.451830723	64.659985220
H	27.863358358	37.302056753	66.890323388
H	27.919726844	40.223140993	66.335208056
H	28.766304386	37.473128267	64.599059194
H	30.327442366	39.039881944	62.702233434
H	31.557647650	36.456532523	63.889830174
H	32.188484623	38.123170610	64.105306956
H	32.188111938	37.371891327	62.480220433
H	24.087028693	43.015443433	61.964536324
H	25.477247637	43.108522406	62.651997162
H	26.471690671	39.479347501	56.366444904
H	25.283469248	38.780364035	57.153751546
H	28.149478733	39.571881361	57.949741426
H	23.957942879	31.438583241	55.222279439
H	24.357157209	31.747575288	53.729106538
H	30.057099656	31.399533487	58.689417019
H	30.139388096	30.036289487	57.917951831
H	29.454814569	31.656394026	55.147656406
H	25.521402499	39.561858362	62.302950250
H	26.319863999	38.282844078	61.763600947
H	24.359461747	41.222218388	63.254639899
H	24.686265107	39.944890867	64.140973281
H	25.292703722	38.383680099	54.397251878
H	25.176702303	37.945528686	52.836799019
H	27.557991614	42.503809619	62.011710235
H	26.807692006	43.465700030	61.031334049
H	26.533155281	37.365103214	56.626693141
H	27.650509059	40.340232828	61.941664188
H	28.994247158	40.950625643	61.344283218
H	26.849215145	34.162906331	54.776547758
H	26.866840631	36.593030467	53.945992727
H	31.162974651	30.098530327	64.343739186
H	29.704230888	32.627889397	65.373551771
H	30.645909482	32.620061963	63.883629678
H	29.165601405	30.534383636	63.164050692
H	28.049842963	31.080123605	64.435059064
H	37.583702598	31.391833245	62.179966012
H	36.603409140	33.226309886	60.902353263
H	35.305704260	32.123946749	61.379982568
H	34.706437304	33.725080586	63.289990659
H	36.053734012	34.770905695	62.804705756
H	34.003026614	35.726704474	61.944945789
H	34.986691925	35.154905313	60.563466129
H	31.179554999	36.061360054	59.645879194
H	32.841618104	36.334781654	60.044894648
H	30.216230574	33.919419623	59.871648631
H	31.143154003	32.685498459	60.656645838
H	24.126125121	44.682493646	63.456903826
H	23.830988986	45.918565989	64.421695974
H	29.852487389	30.009073752	60.074824016
H	28.733256551	30.617701878	60.971388699
H	26.612767149	28.943987178	55.464081424
H	25.860624088	30.209832986	54.768203649
H	29.022691598	39.461568445	59.294125495
H	25.858500071	32.877036419	55.045351173
H	28.784702458	30.404799534	56.118227648
H	33.412219034	32.987401914	60.998136932
H	27.415515818	36.244900479	55.988812267
H	25.092548148	32.886181699	62.472875288
H	20.001479378	33.957376735	61.015189461
H	31.735738031	38.529664029	59.148982635
H	30.536064880	39.856992774	57.349993227
H	31.915795757	40.961878506	57.244784005
H	31.460163043	42.828011135	58.276212987
H	30.565438920	42.975796923	59.765906065
H	33.169908988	39.566185021	58.953843997
C	32.279198016	39.175109916	58.438897001
C	31.375197036	40.285049874	57.928758069
C	30.778674948	41.068387133	59.079417983
N	30.928528007	42.381352911	59.019792036
O	30.156649903	40.507972141	60.022288126
H	32.627279763	38.542747926	57.603548036
N	22.485111931	39.035504127	54.469885477
C	23.022999069	40.393001930	54.533998938
H	22.255797950	41.057584039	54.872573008
C	23.479199858	40.852051412	53.133542159
C	24.633998999	41.823002118	53.204998901
C	25.938999082	41.365001911	52.987000191
C	24.432998994	43.206001922	53.490999025
C	27.012998952	42.258002025	53.019998902
C	25.548999005	44.110002048	53.555998967
C	26.827999031	43.625001968	53.334000080
H	23.803993376	39.973660851	52.543660056
H	22.622661212	41.293955741	52.591187095
H	26.117624045	40.307129067	52.755298933
H	23.413873827	43.588125818	53.638311709
H	28.028241260	41.885541428	52.834219327
H	25.372044154	45.170562870	53.775056342
H	27.695578538	44.295998807	53.368703698
H	21.044552042	36.869196016	54.393027051
C	21.594998905	36.938001952	55.307998919
C	21.992229815	38.381698950	55.553133818
O	21.870155076	38.949416761	56.660174048
C	22.741301547	35.903255018	55.187196558
C	23.510754080	35.752535173	56.498680937
C	22.162520142	34.557567752	54.718956399
H	20.917576639	36.639825571	56.129358096
H	23.446376469	36.261774820	54.409577122
H	22.836453997	35.425042755	57.311998408
H	23.971201982	36.707242427	56.804570650
H	24.317623292	35.005190989	56.402955660
H	21.425299604	34.169234297	55.447819872
H	22.959501773	33.800521561	54.613383813
H	21.652320126	34.650555295	53.742642707
H	23.862084800	40.416465135	55.254730381
H	22.568478823	38.524758233	53.591331498
H	20.945258983	27.056646998	52.914475995
C	21.601000026	26.282000010	53.311999999
C	23.002912446	26.339694997	52.698831593
C	23.732128172	27.663196142	52.922729995
N	23.892467615	28.003723867	54.379280850
H	21.269147722	33.536636830	49.267083859
C	21.496000647	33.330002516	50.313001211
H	22.064080717	34.150799689	50.750806952
C	22.274776444	31.998971452	50.378085717
C	22.675164091	31.647914059	51.799801591
N	21.741458113	31.037649555	52.558763345
O	23.817085196	31.955221400	52.231171502
Cl	21.839000685	30.339999754	55.765998962
H	20.536312234	33.255053930	50.855860840
H	20.822842440	30.831906630	52.171182046
H	21.875410531	30.857022834	53.568808861
H	21.661040685	31.186625194	49.945966075
H	23.202543714	32.070761876	49.784786676
H	23.115465544	28.592099992	54.754725626
H	24.836742522	28.553908228	54.527310866
H	23.948238633	27.155286745	54.959695718
H	22.950063799	26.176007546	51.605732597
H	23.626042293	25.514860456	53.099514681
H	21.126727033	25.306071178	53.104864225
H	21.625947305	26.397788581	54.411541076
H	24.746581620	27.626593608	52.490534541
H	23.195686090	28.507648465	52.456756855
H	23.559793808	50.085231223	59.010162234
H	25.854507690	33.666797115	58.091311825
H	26.998117803	34.757403404	57.852974508
O	25.158677956	35.262722110	59.163284270
H	25.046878364	36.140804854	58.713050734
H	28.388112468	36.176088627	53.795899730
A2
Mn	24.852189576	35.407008138	60.875223104
Mn	27.353601145	35.060247252	62.078619504
Mn	27.455963433	33.132071047	60.005563949
Mn	27.860955712	32.772221987	57.191282254
Ca	27.691278199	36.958117398	59.186861869
O	26.442918950	36.374607815	61.181596679
O	28.404888652	34.583700466	60.620660647
O	26.080357898	33.880815061	61.284258236
O	28.671664658	32.305117606	58.768743094
N	27.091938839	34.035777540	58.360302999
O	26.691686494	33.499814144	55.650829075
O	28.601731687	31.440551638	55.892849588
O	27.068110360	36.846367294	56.822501255
O	28.286955703	39.158559257	58.785058542
H	30.386279059	26.554955899	57.103005045
C	30.312281840	27.064948281	58.050496870
H	30.925319089	26.579769858	58.850733062
C	28.838148037	27.323114097	58.372108714
C	28.236888325	28.255711133	57.315817227
O	29.005591673	29.226265957	56.932866165
O	27.072259873	28.058632020	56.868108463
H	33.765458967	42.205889015	52.647136011
C	33.048045073	41.804449958	53.345645985
H	33.479305960	40.971406018	53.939089998
C	31.739841754	41.396731073	52.649379590
C	30.638452765	41.158259040	53.660294679
C	30.247462943	42.206502606	54.523366652
C	30.021147422	39.903031214	53.832912026
C	29.291448374	42.013200251	55.524525362
C	29.049147038	39.696162431	54.827741206
C	28.670156159	40.749882458	55.691401790
O	27.737007477	40.556753028	56.662219221
H	33.875561003	32.213250010	54.592799989
C	32.897070990	31.686965973	54.550602008
C	31.723292809	32.627060400	54.443076192
O	30.579376137	32.201950245	54.163239520
C	32.770352783	30.734315117	55.753854253
O	32.855259081	31.456475477	56.986857966
N	31.972006486	33.953484481	54.646948733
C	30.924183040	34.954304007	54.514781979
C	31.002793941	35.789028359	53.225977502
O	30.095566472	36.621180401	52.992856457
C	30.684671305	35.765497361	55.802605329
C	29.762086507	35.104555545	56.840647764
O	29.251312141	33.958322581	56.501231435
O	29.512549817	35.703037266	57.918436680
N	32.001742963	35.484655739	52.372463641
C	32.064646993	35.924468012	50.969468011
C	30.860047019	35.427152954	50.158322996
H	21.689022988	40.969416996	58.988049983
C	22.547088018	41.319581001	59.569561016
C	22.874887839	42.791378503	59.463091418
O	23.599019588	43.343511641	60.327495439
C	23.731156531	40.408125797	59.268002937
C	23.186493814	38.993053862	59.434780227
C	24.231207410	37.941596340	59.604255154
O	25.278120528	37.927685685	58.888668395
O	23.920961464	37.062342571	60.502631403
N	22.391033638	43.490451179	58.404140793
C	22.797167007	44.863986001	58.165328008
H	21.965681992	45.497422006	57.900025001
C	23.850829724	45.025001057	57.040320082
C	25.111053543	44.268919367	57.289326174
C	25.451193940	42.979248753	56.927450010
N	26.178633030	44.741029947	58.038920756
C	27.117398784	43.778367909	58.122639494
N	26.688800828	42.697554391	57.458408053
H	25.248242034	49.914023015	59.570440022
C	24.423093957	49.401850984	59.075555980
C	24.091505842	48.169937479	59.932987163
C	25.308907197	47.268712547	60.092849202
N	25.465313169	46.593357795	61.242963530
O	26.145247943	47.161217080	59.149917828
H	19.270630884	31.358207944	59.579210042
C	20.170241188	31.259410137	58.971131955
C	21.212695037	30.472359673	59.775300656
O	21.362074556	30.648182145	61.007760189
C	20.635235343	32.648568860	58.479045216
C	21.425660995	33.423811483	59.473837929
C	22.786885632	33.629385460	59.518605901
N	20.926204693	34.064714773	60.601101743
C	21.952954030	34.633882157	61.276424830
N	23.101252726	34.386800991	60.632605765
N	21.945670128	29.570348899	59.069707882
C	23.024831279	28.754786326	59.656503055
H	22.650573856	28.351390772	60.618668976
C	24.332521317	29.541892339	59.823675727
C	24.872876280	30.032017133	58.474253464
C	25.897870780	31.138141390	58.548718581
O	26.150664193	31.683690911	59.670160587
O	26.444227691	31.484231644	57.434079787
H	25.342342983	28.901556970	65.956376063
C	25.430583055	29.593704108	66.782122819
H	25.235583974	29.098262930	67.755773076
C	24.420522052	30.756565955	66.598518964
C	24.365179484	31.295053359	65.198213077
C	25.179689597	32.170077342	64.501889319
N	23.401416541	30.895343071	64.276409240
C	23.603230236	31.486429922	63.083685308
N	24.690034508	32.261436595	63.208317639
H	24.889819978	37.055719023	67.047362021
C	25.452204012	36.885365949	66.121680969
C	26.284064797	38.163848480	65.906884298
O	25.814916951	39.186081068	65.371418125
C	24.476571620	36.547418314	65.008872296
C	25.051354905	35.830349044	63.799936177
O	26.310331419	35.559208638	63.754845654
O	24.223296105	35.533408915	62.887989590
N	27.563962740	38.140488281	66.393874909
C	28.490866978	39.280094007	66.368273960
C	29.479125931	39.314534657	65.188960113
O	30.267628063	40.266174385	65.063126283
H	29.083429016	39.257539000	67.291201039
N	29.416656117	38.251054619	64.355544343
C	30.155356485	38.143856860	63.100777412
C	29.381579539	37.183436475	62.176273520
O	29.449491163	37.310203958	60.930383931
C	31.612958649	37.688053765	63.313927517
O	28.696962826	36.277835488	62.805494517
O	24.480652332	42.980013448	62.893836215
O	25.644585311	39.037182557	56.191914790
O	24.890266332	31.781110763	54.681944530
O	30.732045291	30.605056197	58.478428144
O	26.383327295	39.178160207	61.824329290
O	24.314687113	40.202969800	63.266788932
O	25.581691720	37.745644846	53.705539303
O	27.007286946	43.367784670	61.973320185
O	28.315902786	41.074215740	62.065702969
O	27.526049487	35.857530202	54.265614431
H	30.699472051	30.376337031	66.032444067
C	31.018905851	30.890757925	65.104315843
H	31.997506077	31.360958040	65.227864069
C	30.064171398	31.969921862	64.573992870
C	28.858549633	31.406801016	63.794032410
C	28.295083761	32.413460498	62.813396979
O	28.092936048	33.609216064	63.223740431
O	28.056209541	32.028618516	61.613758887
H	36.469287004	31.575154004	63.532724001
C	36.987892992	32.139355006	62.737354998
H	37.705291005	32.836250998	63.183209000
C	36.030784355	32.863032785	61.784471194
C	35.287866116	34.036890619	62.440359798
C	34.388613994	34.822759332	61.480864031
N	33.261626253	33.996698983	61.024017149
C	32.129776805	34.467021003	60.484873871
N	31.991655358	35.777909732	60.219097981
N	31.130717671	33.618040493	60.174495802
O	23.991894990	45.671523018	63.479741958
O	29.238869012	29.787565014	60.815742027
O	26.180869507	29.291239306	54.675105290
H	30.818527733	28.032598270	57.896036451
H	28.243077660	26.394136626	58.413886012
H	28.730677290	27.835151361	59.349747060
H	32.850152991	42.620822474	54.065435648
H	31.892014450	40.491037246	52.032807207
H	31.438926284	42.203213246	51.950279495
H	30.703093921	43.200270745	54.410487522
H	30.303492803	39.060774411	53.186861146
H	29.010926374	42.848270268	56.175774784
H	28.576752252	38.712941305	54.947578084
H	27.247122070	41.737794472	57.179307241
H	32.900953803	31.075073529	53.628051034
H	33.586503380	29.984376172	55.687358169
H	31.809859607	30.185930208	55.684697408
H	32.102606845	31.142038605	57.566452625
H	32.902019869	34.231267915	54.964869780
H	30.012441515	34.345936251	54.343983330
H	30.203950383	36.729353678	55.547264601
H	31.635304609	36.023213757	56.306255343
H	32.636158671	34.740465141	52.663612154
H	32.109210649	37.029547927	50.950611598
H	33.015253175	35.548119366	50.558120704
H	29.910878668	35.737675015	50.623393517
H	30.878805981	34.326456037	50.066354005
H	30.897151890	35.849901323	49.138143481
H	22.264048785	41.162558407	60.628933336
H	24.564027580	40.603644939	59.966766559
H	24.107187026	40.575338137	58.242534735
H	22.580033266	38.725586339	58.544102736
H	22.515315385	38.942070923	60.309200791
H	21.833222536	42.999116430	57.705848862
H	23.209332771	45.231339379	59.118840765
H	23.420529577	44.678268816	56.083334783
H	24.061962214	46.104215514	56.926019385
H	24.917068531	42.260188670	56.308552685
H	26.245392680	45.699114197	58.492945678
H	28.075342095	43.878868181	58.633959475
H	24.739304217	49.119491073	58.058709084
H	23.295054907	47.561189789	59.460192265
H	23.707388546	48.464731919	60.926350044
H	26.262105651	45.959261999	61.320647324
H	24.781856027	46.546490518	62.017608039
H	19.877846157	30.677462305	58.077800149
H	19.747561367	33.221210481	58.150667870
H	21.273526114	32.511007241	57.588156820
H	23.542997780	33.316031276	58.803343906
H	21.846566194	35.223401504	62.186669093
H	21.830519534	29.569662827	58.045394333
H	23.175030455	27.894043940	58.980360684
H	24.148270501	30.403639957	60.485995972
H	25.082376887	28.904748971	60.328321926
H	25.330150892	29.211158693	57.888195781
H	24.051608792	30.432708498	57.843320790
H	26.466907906	29.974943732	66.790389451
H	23.405018091	30.414083029	66.871572544
H	24.663480902	31.584823921	67.288332134
H	26.050932885	32.738754892	64.826207905
H	22.630290826	30.253789445	64.471016514
H	22.965389094	31.347896281	62.200998811
H	26.123090635	36.032381972	66.328014893
H	23.662823401	35.906919324	65.396375628
H	23.980052466	37.460116062	64.627401064
H	27.876646409	37.290377745	66.863167926
H	27.911351230	40.218753406	66.345503827
H	28.716596236	37.527447014	64.532556065
H	30.153004409	39.134971969	62.610807968
H	31.653330373	36.668426886	63.734969137
H	32.106261141	38.383239139	64.013595971
H	32.167550409	37.711404119	62.361862978
H	24.050696778	43.014943237	61.991008762
H	25.454064025	43.101752463	62.656172629
H	26.430677275	39.674805950	56.321457775
H	25.256442205	38.931391187	57.093947552
H	28.126434001	39.726320696	57.963550607
H	24.118430859	31.572410922	55.258316254
H	24.476418402	31.879600448	53.756150691
H	30.095412866	31.369551859	58.578103403
H	30.184136445	29.974467551	57.914760074
H	29.378665141	31.704757361	55.324477855
H	25.569079869	39.509834790	62.314322135
H	26.312705941	38.193885581	61.785260264
H	24.379004145	41.200219287	63.240659288
H	24.706892872	39.928298545	64.131970416
H	25.317971799	38.411820038	54.382220650
H	25.176703111	37.945529084	52.836798821
H	27.531272173	42.494690643	62.011083774
H	26.782448691	43.454705056	61.027251963
H	26.524110226	37.627966567	56.499588257
H	27.681811468	40.305938405	61.955795951
H	29.003125263	40.961498398	61.361897255
H	27.031193457	34.173725659	55.003834703
H	26.830709499	36.502842952	53.949871731
H	31.159493970	30.101165027	64.340683318
H	29.717651751	32.632683948	65.387778441
H	30.640983656	32.617161011	63.885962232
H	29.148269893	30.510197149	63.219523724
H	28.042671517	31.103582999	64.479253622
H	37.582947916	31.392956482	62.177803588
H	36.601585337	33.248976278	60.915948303
H	35.313457909	32.125185831	61.370106706
H	34.685615942	33.683440299	63.301108888
H	36.027694452	34.750574241	62.850993148
H	33.978220916	35.705528757	62.004599190
H	34.978987246	35.184183863	60.613404270
H	31.060364058	36.188720953	60.107666447
H	32.742755524	36.424985344	60.439816015
H	30.181175061	34.000644161	60.060107852
H	31.167540709	32.678097775	60.564748715
H	24.119227767	44.681158557	63.459927283
H	23.830989000	45.918565993	64.421695992
H	29.849884147	30.016085041	60.075462216
H	28.761315965	30.623658875	61.022240511
H	26.583450818	28.961178655	55.544940363
H	25.915674060	30.240087801	54.799753131
H	28.991528578	39.610956937	59.323416243
H	26.009247766	32.885145316	55.217040481
H	28.705263743	30.449166432	56.241997655
H	33.412218921	32.987402011	60.998136963
H	27.359912520	36.408395834	55.978953565
H	25.127453695	32.832469876	62.442694259
H	19.947496066	34.101199053	60.886808508
H	31.739823910	38.521617535	59.144393892
H	30.522168713	39.841357205	57.360841897
H	31.894691577	40.953181036	57.234730444
H	31.431304747	42.831979771	58.258480381
H	30.572370455	42.973933371	59.770642106
H	33.169908996	39.566185008	58.953843987
C	32.279198035	39.175109956	58.438897012
C	31.364293603	40.278447718	57.928745966
C	30.778674904	41.068387049	59.079417965
N	30.928528043	42.381352985	59.019792040
O	30.185998765	40.514764250	60.046209074
H	32.629769633	38.547167181	57.601095051
N	22.486783738	39.034515852	54.472076103
C	23.022999073	40.393001964	54.533999043
H	22.255797961	41.057584021	54.872572949
C	23.478768540	40.851858834	53.133241936
C	24.633999049	41.823002009	53.204999255
C	25.938998957	41.365002020	52.986999709
C	24.432998969	43.206001958	53.490998887
C	27.012998999	42.258001984	53.019999070
C	25.548999016	44.110002030	53.555999032
C	26.827999013	43.625001995	53.334000001
H	23.803671670	39.973230139	52.543527431
H	22.622814612	41.293349061	52.589532690
H	26.117401826	40.307042292	52.755606450
H	23.413812370	43.587896140	53.638468461
H	28.028150248	41.886087750	52.832954568
H	25.371998666	45.170591215	53.774889896
H	27.695624341	44.295928766	53.368422862
H	21.044551924	36.869196006	54.393026866
C	21.594999138	36.938001982	55.307999134
C	21.964650448	38.388797474	55.547048274
O	21.781531507	38.971989518	56.637588676
C	22.743321241	35.930669095	55.049458744
C	23.613910704	35.724909876	56.277220714
C	22.150637266	34.598178205	54.560694693
H	20.956107180	36.598344016	56.142044017
H	23.373236288	36.341142289	54.233977138
H	23.019444516	35.302075360	57.106610566
H	24.049066622	36.681300619	56.618659319
H	24.444760583	35.028773526	56.072042737
H	21.515732176	34.138531299	55.342260756
H	22.951509656	33.879045769	54.313983473
H	21.527611421	34.734047970	53.657320275
H	23.863112208	40.414397899	55.253106115
H	22.617333151	38.508815771	53.608198352
H	20.945258977	27.056647015	52.914475995
C	21.601000032	26.281999994	53.311999999
C	23.011126482	26.359681347	52.719112707
C	23.721867807	27.692603240	52.949207878
N	23.872014898	28.035212564	54.407132052
H	21.269147737	33.536636832	49.267083870
C	21.496000622	33.330002502	50.313001202
H	22.064080725	34.150799693	50.750806950
C	22.306765677	32.017311467	50.398676314
C	22.727112924	31.706886342	51.827629000
N	21.815569800	31.078472454	52.597183094
O	23.858817412	32.058968708	52.254230451
Cl	21.839000725	30.339999799	55.765998962
H	20.539152716	33.244883192	50.858685325
H	20.904713845	30.834566159	52.213457246
H	21.956483191	30.911506510	53.609177868
H	21.713414834	31.178221410	49.989843523
H	23.228147818	32.101286057	49.796910726
H	23.093155128	28.627827789	54.777331547
H	24.811307032	28.581541106	54.564232397
H	23.921675389	27.187549302	54.989276193
H	22.975068989	26.195749024	51.625311713
H	23.639724001	25.542715028	53.127341355
H	21.138583286	25.304500543	53.086792511
H	21.609463896	26.385953139	54.413028412
H	24.738441867	27.668287784	52.521207867
H	23.177025419	28.530676640	52.481277540
H	23.558718082	50.083704230	59.009179427
H	25.825547811	34.652481777	58.402480992
H	27.887474212	34.704726434	58.285255507
O	24.979937517	35.205782422	58.749780943
H	24.993126271	36.062750913	58.271326203
H	28.362457866	36.137740228	53.809341830
A3
Mn	24.953581582	35.393563426	60.803758168
Mn	27.353771892	35.075471224	62.139505335
Mn	27.339936340	33.153420819	60.035094209
Mn	27.667682661	32.913748155	57.307541907
Ca	28.321130189	36.745505873	59.473339265
O	26.515536755	36.384240323	61.114376357
O	28.367187974	34.580769184	60.664182756
O	26.031700833	33.912410764	61.392102988
O	28.587311920	32.496396084	58.817799666
N	26.563051761	33.848831943	58.509153147
O	26.469635186	33.516560792	55.733742101
O	28.558683903	31.620128845	55.996650198
O	27.687060826	37.013434528	55.598217905
O	28.456470061	38.964404159	58.781958906
H	30.386279033	26.554955937	57.103004987
C	30.312281933	27.064948171	58.050496995
H	30.925319030	26.579769925	58.850733010
C	28.842296881	27.350140750	58.370783000
C	28.248326611	28.292155530	57.314581932
O	28.972646874	29.310861453	56.983120293
O	27.110133038	28.045366197	56.817567469
H	33.765458896	42.205888948	52.647136070
C	33.048045098	41.804450105	53.345645831
H	33.479305999	40.971405941	53.939090066
C	31.727577905	41.467450272	52.642760407
C	30.641093824	41.263943618	53.669063026
C	30.214662729	42.341939228	54.476986462
C	30.128585964	39.985456454	53.951626738
C	29.312163529	42.155219885	55.531271131
C	29.223919175	39.782852586	55.002505256
C	28.799597227	40.863486336	55.808765315
O	27.919998469	40.648446577	56.827638324
H	33.875561014	32.213250009	54.592799999
C	32.897070980	31.686965982	54.550601993
C	31.714999056	32.618939791	54.471163184
O	30.562894398	32.184059393	54.243575614
C	32.779923940	30.729174573	55.753229515
O	32.848599044	31.452016206	56.988089602
N	31.964435946	33.946376342	54.647973707
C	30.924182988	34.954303986	54.514782038
C	31.058111838	35.806077837	53.233076600
O	30.234033279	36.721584879	53.006788766
C	30.697040140	35.765080940	55.801119526
C	29.800981929	35.141902789	56.887002596
O	28.958940546	34.231779529	56.532956076
O	29.889110631	35.617771916	58.057337274
N	32.019716894	35.443362923	52.359842065
C	32.064646959	35.924468026	50.969468002
C	30.860047045	35.427152975	50.158323005
H	21.689022988	40.969416997	58.988049981
C	22.547088016	41.319580994	59.569561023
C	22.913736858	42.779151802	59.436886809
O	23.697379180	43.311981283	60.260857776
C	23.706495847	40.373807159	59.298479834
C	23.242846653	38.979135665	59.689819772
C	24.210389743	37.910352114	59.295983071
O	25.070117943	38.127777825	58.407260503
O	24.036877799	36.765745759	59.883416337
N	22.386882821	43.492516643	58.408774670
C	22.797167005	44.863986002	58.165327989
H	21.965681992	45.497422006	57.900025002
C	23.864168192	45.011808775	57.049621367
C	25.130650074	44.274980386	57.332855361
C	25.503912201	42.985548774	57.000434724
N	26.172841988	44.777929125	58.099080824
C	27.124708375	43.833505462	58.223325412
N	26.734126143	42.734298005	57.567729789
H	25.248242036	49.914023015	59.570440022
C	24.423093961	49.401850985	59.075555979
C	24.090652536	48.173875981	59.937787393
C	25.328231416	47.310437017	60.137836657
N	25.487561558	46.669259559	61.306654727
O	26.185742327	47.207343814	59.213975600
H	19.270630879	31.358207919	59.579209981
C	20.170241190	31.259410162	58.971132050
C	21.205848476	30.462542366	59.777812876
O	21.332620838	30.616689825	61.015917288
C	20.692173344	32.624714748	58.456644866
C	21.555817034	33.370391045	59.415732686
C	22.920878717	33.593010815	59.407617287
N	21.100543545	33.968609580	60.582561487
C	22.142540385	34.526223967	61.236342616
N	23.268174335	34.309771057	60.541341835
N	21.965997724	29.589462272	59.066437325
C	23.024831285	28.754786327	59.656503082
H	22.650573843	28.351390758	60.618668966
C	24.342427827	29.496638067	59.866289798
C	24.960631199	29.912438358	58.533466451
C	25.957679718	31.034429748	58.631986268
O	26.212841409	31.545136662	59.771107773
O	26.473031532	31.417158499	57.516707580
H	25.342342989	28.901556972	65.956376055
C	25.430583038	29.593704095	66.782122852
H	25.235583980	29.098262940	67.755773073
C	24.403174068	30.743814296	66.614623348
C	24.329354511	31.290832759	65.220407815
C	25.121516945	32.191056723	64.531859200
N	23.377643321	30.870969757	64.295044985
C	23.565861020	31.473928174	63.106132147
N	24.630862741	32.277729613	63.239056010
H	24.889819984	37.055719045	67.047361989
C	25.452203995	36.885365909	66.121681026
C	26.301362255	38.146974136	65.871191388
O	25.884644338	39.120277707	65.215876735
C	24.452774522	36.578916074	65.011428934
C	25.026242832	35.996379286	63.729599754
O	26.254782780	35.608049649	63.731114660
O	24.239969132	35.906734310	62.737066579
N	27.543507169	38.159701739	66.444467838
C	28.490866995	39.280094008	66.368273957
C	29.541915371	39.196601561	65.251192201
O	30.256079456	40.174438906	64.982521375
H	29.083429013	39.257538994	67.291201041
N	29.664056016	37.968007775	64.691007385
C	30.501699113	37.670695478	63.539113511
C	29.613877600	37.012293346	62.471789749
O	29.769092429	37.296641202	61.266139659
C	31.702543844	36.776025062	63.897461251
O	28.740573823	36.175498732	62.948882879
O	24.504257839	42.972983737	62.869629479
O	25.942268709	39.185772099	55.913091754
O	24.738337135	31.732656495	54.802800044
O	30.675434128	30.707254348	58.492262207
O	26.225177113	39.192109112	61.601552034
O	24.275445451	40.193940809	63.217987122
O	25.581693026	37.745645590	53.705538814
O	27.140092528	43.279963016	62.351639254
O	28.258745775	40.910903549	62.074778739
O	27.542549512	35.793832414	53.215471509
H	30.699472066	30.376337031	66.032444115
C	31.018905834	30.890757926	65.104315753
H	31.997506085	31.360958039	65.227864100
C	30.064003250	31.972714563	64.579638869
C	28.824254013	31.416890733	63.846972488
C	28.254360586	32.416830781	62.860651846
O	28.015713009	33.605503165	63.289535347
O	28.053347709	32.048221282	61.655776897
H	36.469286990	31.575154023	63.532724010
C	36.987893021	32.139354978	62.737354975
H	37.705290990	32.836251008	63.183209004
C	36.051076426	32.827490653	61.736632505
C	35.399023852	34.117642040	62.257156758
C	34.477069629	34.798916292	61.237278847
N	33.261625949	33.996699292	61.024017447
C	32.129777045	34.467020808	60.484873570
N	32.065460965	35.721457274	60.000685608
N	31.061753626	33.653504257	60.410227195
O	23.991894998	45.671523011	63.479741941
O	29.238869012	29.787565012	60.815742042
O	26.163896099	29.317228610	54.692619937
H	30.826002429	28.030433815	57.891402406
H	28.233003999	26.430558283	58.413076635
H	28.747948576	27.864620758	59.348248778
H	32.871298280	42.620303330	54.073083682
H	31.833401430	40.565554362	52.011159810
H	31.465051005	42.302293669	51.962743646
H	30.603494713	43.351571865	54.281265586
H	30.448789243	39.121993426	53.352662103
H	28.998048874	43.011656422	56.138590229
H	28.853207701	38.775159606	55.215958409
H	27.343574013	41.791637240	57.314852866
H	32.894545413	31.080703798	53.624199760
H	33.609239602	29.993870485	55.693218708
H	31.829390253	30.165370387	55.679168519
H	32.069157039	31.173421964	57.549458906
H	32.905607211	34.231711721	54.923385556
H	29.996713526	34.373618907	54.329467389
H	30.184041208	36.710086209	55.535996661
H	31.654218465	36.047814372	56.274912857
H	32.597676087	34.639916616	52.606918350
H	32.089588003	37.029286819	50.985931102
H	33.016847721	35.575025977	50.537904365
H	29.910764899	35.732846323	50.627352868
H	30.878805982	34.326456022	50.066354010
H	30.891362710	35.852374769	49.138977867
H	22.247483283	41.202016097	60.631007354
H	24.601584549	40.657939528	59.879639744
H	23.976482840	40.396192748	58.228929923
H	22.292573096	38.733801585	59.171794105
H	23.044530632	38.903363049	60.774295765
H	21.785544791	43.016365980	57.736661303
H	23.205774244	45.235880921	59.118926218
H	23.449469901	44.641226911	56.094798608
H	24.067746366	46.090325911	56.914865478
H	24.998064241	42.244858915	56.382487144
H	26.225711532	45.742400592	58.534173841
H	28.067608504	43.960715838	58.755852578
H	24.743045330	49.114991577	58.061210169
H	23.321278954	47.542262302	59.450952434
H	23.675073455	48.471341661	60.917507636
H	26.309957370	46.074400713	61.408157691
H	24.786296433	46.594129267	62.063326609
H	19.872166898	30.675624324	58.080682014
H	19.827978630	33.245291297	58.152813853
H	21.290613474	32.445699975	57.545903756
H	23.664154337	33.307260695	58.662220205
H	22.067348525	35.088144119	62.167043143
H	21.857272683	29.594494466	58.041373327
H	23.166735418	27.893961722	58.978389419
H	24.156841650	30.386153569	60.490569123
H	25.040538849	28.851653188	60.431223175
H	25.467532408	29.068959820	58.024287315
H	24.184069189	30.266539197	57.824927158
H	26.462624475	29.985521911	66.788367067
H	23.395416479	30.384284026	66.894387336
H	24.640599329	31.570193870	67.308526759
H	25.980936535	32.776063095	64.858572495
H	22.624373967	30.206849735	64.484028732
H	22.935213815	31.322637231	62.220273346
H	26.111662224	36.020349223	66.312141487
H	23.701227687	35.852190066	65.375341072
H	23.885203218	37.484381686	64.729857960
H	27.804563025	37.365674456	67.029452495
H	27.954365670	40.238604246	66.288415250
H	28.964960223	37.263004336	64.935499678
H	30.857368627	38.631145618	63.128548865
H	31.364956173	35.825909422	64.347090072
H	32.348958606	37.301415330	64.620968491
H	32.297329075	36.549327545	62.996349513
H	24.133244264	43.017245720	61.941943610
H	25.498382797	43.078106364	62.714978402
H	26.677042495	39.802417682	56.255606028
H	25.428374509	38.949857014	56.721012475
H	28.224829302	39.557435136	57.996181818
H	23.942011969	31.470617093	55.330054463
H	24.366467133	31.857129441	53.863451321
H	30.067996910	31.487408513	58.593138808
H	30.108947836	30.077082493	57.938904023
H	29.348251519	31.873090415	55.442860915
H	25.452713237	39.507112697	62.165182791
H	26.227693269	38.205381795	61.635936252
H	24.361599220	41.190195227	63.198646759
H	24.717025410	39.898809319	64.051707799
H	25.531776003	38.539609605	54.296645010
H	25.176701984	37.945528415	52.836799217
H	27.585351385	42.369369445	62.239710524
H	27.172460991	43.661687765	61.454498754
H	27.049648042	37.773684020	55.506569179
H	27.570232461	40.211729671	61.859340278
H	28.953832436	40.845214658	61.374871699
H	26.971668864	33.847248320	54.958586433
H	26.902630583	36.537513939	53.085921598
H	31.155685519	30.102807248	64.338406256
H	29.751261866	32.655855676	65.390461078
H	30.630818874	32.598744212	63.863812810
H	29.081636044	30.504304195	63.282562868
H	28.025329003	31.144953319	64.563971597
H	37.595373634	31.382723967	62.203982091
H	36.623308604	33.077539719	60.820628519
H	35.279827584	32.096932223	61.416433914
H	34.828998020	33.924587703	63.187687860
H	36.192820599	34.842332542	62.521487080
H	34.170030007	35.788192136	61.621108852
H	35.017173114	34.957718625	60.279520357
H	31.317905199	35.912604452	59.321238952
H	32.937352256	36.218009466	59.830345474
H	30.111121236	34.039635690	60.285993841
H	31.096396019	32.781253293	60.934524931
H	24.124924533	44.682330049	63.454943047
H	23.830988989	45.918565994	64.421696004
H	29.842942640	30.061328301	60.083825094
H	28.757308052	30.611986319	61.061656837
H	26.587176574	28.964425211	55.547609997
H	25.852319350	30.243838162	54.862974031
H	29.089989294	39.514115513	59.328579607
H	25.798186200	32.827731527	55.382337615
H	28.648478456	30.635893714	56.307218042
H	33.412218970	32.987401873	60.998136916
H	27.594398335	36.456121184	54.767083031
H	25.064117848	32.861289591	62.481421659
H	20.134992364	33.970333024	60.912747152
H	31.739899379	38.526688001	59.149822314
H	30.537085823	39.856524871	57.351085210
H	31.913098514	40.962583043	57.247017691
H	31.436928852	42.830369284	58.261408561
H	30.564396632	42.975241380	59.765614945
H	33.169908938	39.566184934	58.953843899
C	32.279198157	39.175110051	58.438897154
C	31.373872627	40.284606489	57.930924853
C	30.778674679	41.068387002	59.079417829
N	30.928528131	42.381353013	59.019792138
O	30.176019527	40.513990625	60.040580375
H	32.626843841	38.545513290	57.601206605
N	22.476291698	39.038566110	54.472185719
C	23.022999019	40.393001882	54.533999089
H	22.255797956	41.057584058	54.872572920
C	23.480216046	40.849828368	53.133292367
C	24.633999009	41.823002129	53.204998843
C	25.938999075	41.365002010	52.987000039
C	24.432999013	43.206001903	53.490999150
C	27.012999020	42.258002014	53.019999106
C	25.548999009	44.110002074	53.555998901
C	26.827998988	43.625001954	53.334000008
H	23.810061089	39.970223101	52.547819680
H	22.624658764	41.288030803	52.586204386
H	26.118791894	40.309141979	52.748621250
H	23.413892857	43.587875411	53.638993105
H	28.028771534	41.886422576	52.835131226
H	25.371955069	45.170676010	53.774572782
H	27.696035688	44.295200137	53.369808603
H	21.044551954	36.869195988	54.393027057
C	21.594999026	36.938002004	55.307998889
C	22.000255096	38.379134219	55.560852062
O	21.898254081	38.933464413	56.676206654
C	22.737569969	35.899910979	55.173574500
C	23.585779502	35.808890634	56.440935069
C	22.140023778	34.536456994	54.790035643
H	20.922004562	36.638104429	56.132612820
H	23.395818075	36.229742493	54.343561897
H	22.965035740	35.528199592	57.312566998
H	24.063566386	36.775428510	56.666438483
H	24.386992356	35.056964905	56.336640989
H	21.498572436	34.143133603	55.601651409
H	22.938861953	33.797356360	54.605745131
H	21.522850897	34.603221582	53.875064560
H	23.865754868	40.413780894	55.249347368
H	22.571990107	38.521760378	53.598663108
H	20.945258982	27.056647004	52.914475995
C	21.601000027	26.282000005	53.311999999
C	23.009354558	26.350627650	52.713475648
C	23.733644615	27.676033056	52.945586405
N	23.887965374	28.014066303	54.403637882
H	21.269147714	33.536636830	49.267083859
C	21.496000663	33.330002543	50.313001213
H	22.064080711	34.150799680	50.750806950
C	22.306414030	32.018019202	50.413954350
C	22.683974304	31.699517183	51.854503720
N	21.755173828	31.049372909	52.585710690
O	23.794190309	32.061434412	52.326326580
Cl	21.839000683	30.339999757	55.765998955
H	20.537452629	33.248292385	50.856556284
H	20.861072794	30.795840834	52.170208233
H	21.870513418	30.876295040	53.599612411
H	21.726771874	31.179707541	49.984449522
H	23.244667569	32.106369762	49.839352929
H	23.103629678	28.594229124	54.777744937
H	24.821960559	28.574043103	54.562445404
H	23.950607719	27.164504495	54.981853626
H	22.967758064	26.190289278	51.619351508
H	23.632219466	25.526853918	53.116782205
H	21.134201360	25.305319159	53.092108882
H	21.614331873	26.389197079	54.412653884
H	24.749625321	27.642515904	52.516756482
H	23.197127403	28.520769305	52.480061477
H	23.559374124	50.083890896	59.002937289
H	27.083536438	36.501216234	56.829277842
H	26.552902164	34.880018600	58.220026995
O	26.736799643	36.348867164	57.794950391
H	25.967896239	36.997011666	57.964878793
H	28.431241347	36.163506742	52.977154401
A4
Mn	24.854208321	35.408124084	60.856423511
Mn	27.320862138	35.147008459	62.059790146
Mn	27.340688565	33.250352514	59.959184770
Mn	27.637635813	32.925351792	57.089632545
Ca	27.860883346	36.897556887	59.175656685
O	26.402261373	36.425322149	61.110072986
O	28.288955341	34.704631391	60.529877623
O	26.013658072	33.938623936	61.344457604
O	28.527681704	32.601094192	58.753828120
N	26.553642761	34.084108227	58.314841058
O	26.572569829	33.437729508	55.666211758
O	28.565389699	31.564812380	56.011126416
O	27.099218338	36.634090561	56.885271057
O	28.389436706	39.099368594	58.716194205
H	30.386279014	26.554955968	57.103004980
C	30.312281974	27.064948081	58.050497021
H	30.925319008	26.579769970	58.850732997
C	28.841757314	27.338813356	58.379297599
C	28.238633076	28.299716983	57.347920640
O	28.968896777	29.325855338	57.039191754
O	27.099628743	28.071247544	56.852493944
H	33.765458967	42.205888992	52.647136025
C	33.048045044	41.804450010	53.345645958
H	33.479305985	40.971405987	53.939090014
C	31.731542089	41.435428599	52.646844748
C	30.624723604	41.209241975	53.653232765
C	30.248868102	42.245482282	54.536882485
C	29.994090073	39.958953765	53.800863425
C	29.295365414	42.039692497	55.539577468
C	29.028870120	39.738978214	54.797176777
C	28.667504521	40.777150228	55.684427029
O	27.741294122	40.562728090	56.660367852
H	33.875560999	32.213249999	54.592799994
C	32.897071000	31.686965996	54.550601998
C	31.701079822	32.603770599	54.497765519
O	30.548149626	32.150549555	54.301820486
C	32.796998158	30.717421374	55.747351353
O	32.868643687	31.429966305	56.989491464
N	31.945296324	33.929262343	54.659564477
C	30.924183002	34.954303996	54.514782001
C	31.167914547	35.863174090	53.280140796
O	30.534295495	36.923406489	53.152058485
C	30.673972698	35.753886508	55.807774196
C	29.737209791	35.147290390	56.865054139
O	28.974278825	34.178212429	56.456576603
O	29.699730679	35.659922637	58.013554746
N	32.030241068	35.391696089	52.341783374
C	32.064646996	35.924468005	50.969468003
C	30.860047006	35.427152990	50.158323005
H	21.689022988	40.969416997	58.988049982
C	22.547088016	41.319580999	59.569561022
C	22.865651884	42.794057055	59.472081039
O	23.569047213	43.351497628	60.349639542
C	23.751947615	40.415383750	59.253674834
C	23.282912809	38.973224591	59.432961452
C	24.341962352	37.901672611	59.437407041
O	25.470746100	38.025803714	58.911589764
O	23.914523698	36.808246265	60.020483974
N	22.391545357	43.489848760	58.406213285
C	22.797167006	44.863986001	58.165327999
H	21.965681993	45.497422006	57.900025002
C	23.849187398	45.021113337	57.038344650
C	25.107108492	44.261075910	57.286555412
C	25.442588909	42.969027544	56.928212733
N	26.176610348	44.730635734	58.034646899
C	27.111339365	43.762987733	58.119107341
N	26.679142350	42.681685989	57.458466763
H	25.248242036	49.914023015	59.570440022
C	24.423093962	49.401850983	59.075555979
C	24.092727509	48.167914653	59.930606428
C	25.309788323	47.265395246	60.088129830
N	25.466022663	46.589302439	61.238215867
O	26.145159301	47.157362273	59.144919947
H	19.270630872	31.358207924	59.579210011
C	20.170241193	31.259410161	58.971131994
C	21.218897694	30.477861200	59.774006039
O	21.368559476	30.655297328	61.006215002
C	20.639736943	32.639715787	58.453745368
C	21.465522403	33.405409147	59.425840430
C	22.829794547	33.609089167	59.442781048
N	20.998981886	34.008164141	60.584870851
C	22.039526615	34.550210382	61.255485206
N	23.174602727	34.318349328	60.579600841
N	21.957502968	29.581565591	59.067362416
C	23.024831276	28.754786307	59.656503057
H	22.650573848	28.351390773	60.618668977
C	24.337221418	29.522847311	59.856354747
C	24.940900772	29.955672055	58.517808102
C	25.886148591	31.128363113	58.570490473
O	26.098186819	31.726406241	59.678831086
O	26.393565339	31.480461280	57.442517246
H	25.342343005	28.901556988	65.956376001
C	25.430582995	29.593704003	66.782122988
H	25.235584002	29.098263005	67.755772997
C	24.416934205	30.753516478	66.607235764
C	24.357402936	31.297021806	65.210230138
C	25.176864884	32.164742830	64.511142261
N	23.383075674	30.909638360	64.294349360
C	23.581968116	31.501907588	63.102057639
N	24.677121817	32.266245998	63.222477776
H	24.889819983	37.055719036	67.047361996
C	25.452204006	36.885365936	66.121681003
C	26.282902401	38.166847153	65.916286591
O	25.805371826	39.195090405	65.400818224
C	24.455586746	36.582471708	65.014576985
C	25.018795520	35.968425774	63.747013766
O	26.257206613	35.617816098	63.710712266
O	24.197591891	35.825323908	62.787528417
N	27.567418531	38.137984111	66.389365327
C	28.490866991	39.280094008	66.368273961
C	29.493563945	39.310984031	65.202274740
O	30.272785973	40.268813585	65.070874046
H	29.083429013	39.257538994	67.291201030
N	29.458702552	38.227713704	64.393577109
C	30.215366115	38.097494678	63.153470208
C	29.388524476	37.229593476	62.189347515
O	29.447079813	37.409610632	60.958441856
C	31.622551243	37.509490405	63.376924621
O	28.662327096	36.324064180	62.786975255
O	24.480329169	42.975456775	62.901443618
O	25.735994285	38.906642063	56.208294391
O	24.680629743	31.631723066	54.793920140
O	30.650810389	30.772908023	58.514077095
O	26.410881191	39.220773721	61.916679558
O	24.294037504	40.210941457	63.299131629
O	25.581692270	37.745645321	53.705538900
O	26.994761056	43.378962297	61.955903216
O	28.347727696	41.113934175	62.060150743
O	27.301620821	35.708995409	54.439650756
H	30.699472006	30.376337002	66.032443999
C	31.018905986	30.890757993	65.104315991
H	31.997506003	31.360958005	65.227863998
C	30.059010147	31.983832546	64.565886598
C	28.969081791	31.458680418	63.604083820
C	28.364054585	32.509401179	62.684031092
O	28.144079369	33.682866833	63.138259999
O	28.086440597	32.155297911	61.474223017
H	36.469287000	31.575154003	63.532724000
C	36.987893001	32.139354998	62.737355000
H	37.705291000	32.836250998	63.183208999
C	36.037687745	32.853934306	61.769259887
C	35.325973687	34.070809665	62.381385658
C	34.419237062	34.822115213	61.399824522
N	33.261626010	33.996699042	61.024017070
C	32.129776985	34.467020977	60.484873939
N	32.018202077	35.765672136	60.152467587
N	31.096223698	33.634778162	60.264756765
O	23.991894988	45.671523014	63.479741945
O	29.238869004	29.787565001	60.815742003
O	26.160741691	29.308230366	54.678689979
H	30.820964032	28.033307809	57.893471049
H	28.235617847	26.416646944	58.405658835
H	28.748907028	27.833565694	59.367012262
H	32.864536026	42.621055971	54.069931558
H	31.860357679	40.534156451	52.018826644
H	31.453353977	42.258873663	51.958051944
H	30.714842136	43.236596111	54.443354942
H	30.272011379	39.125104565	53.145149613
H	29.026264837	42.863059565	56.210265179
H	28.551608769	38.756315229	54.897664677
H	27.243844251	41.708980290	57.168151904
H	32.889810229	31.088230828	53.619118533
H	33.633758759	29.991955365	55.679967055
H	31.852100067	30.144533879	55.675740147
H	32.066910407	31.191625822	57.533932374
H	32.900499912	34.217376633	54.877818931
H	29.990000320	34.411311183	54.269262320
H	30.193746215	36.711186157	55.521799241
H	31.622578475	36.021870042	56.307863410
H	32.429524027	34.465648709	52.492432675
H	32.069212767	37.026472539	51.032092797
H	33.018627996	35.607018728	50.515492954
H	29.912978194	35.727949565	50.638191623
H	30.878805991	34.326456007	50.066354003
H	30.878536777	35.853854223	49.138864585
H	22.271530736	41.149256049	60.628946736
H	24.591998524	40.644061362	59.933932775
H	24.104442371	40.590450273	58.220657274
H	22.573398781	38.711077671	58.619086592
H	22.719670477	38.869848630	60.378288272
H	21.854203102	42.991123457	57.697112411
H	23.210647547	45.232172658	59.117879109
H	23.415882291	44.675255590	56.082362042
H	24.062951958	46.099701825	56.922908141
H	24.904819310	42.251926952	56.310084327
H	26.247794841	45.690395815	58.481687679
H	28.070215388	43.862098406	58.629149485
H	24.738770904	49.121569358	58.057932790
H	23.295694214	47.560496981	59.457096013
H	23.709308100	48.460767414	60.924833731
H	26.261413328	45.953281263	61.315327339
H	24.783248820	46.544668587	62.013290637
H	19.873845804	30.668050576	58.085153984
H	19.752993706	33.224725504	58.145942559
H	21.252874153	32.486307371	57.548169311
H	23.556822680	33.286959634	58.699880832
H	21.956421999	35.113536323	62.184713767
H	21.837722777	29.574645621	58.043628095
H	23.174887011	27.895654880	58.978649251
H	24.138726924	30.406413940	60.485272689
H	25.051165815	28.888637779	60.413700905
H	25.488533086	29.130467571	58.019829089
H	24.148282883	30.253920957	57.800429575
H	26.466155400	29.976768073	66.791152035
H	23.403208717	30.406663677	66.881130210
H	24.659351242	31.578822688	67.300811449
H	26.061277615	32.717271004	64.827968443
H	22.608000075	30.273947533	64.492995907
H	22.940995689	31.367245852	62.220952302
H	26.115604410	36.023326923	66.310274981
H	23.682331855	35.882096306	65.383541038
H	23.911108355	37.496431113	64.712847166
H	27.882116361	37.286512161	66.855070722
H	27.910681714	40.217822245	66.341656806
H	28.754926530	37.508607688	64.573258566
H	30.303111297	39.098793812	62.694471379
H	31.560539316	36.500725429	63.821321796
H	32.184201971	38.166276388	64.062214149
H	32.171518871	37.447465730	62.422592935
H	24.042268855	43.009736311	62.002414730
H	25.451533286	43.098681264	62.654514766
H	26.501474422	39.572050093	56.302342547
H	25.325962009	38.905202859	57.103414879
H	28.173131178	39.699373326	57.932238795
H	23.871261914	31.356631152	55.296292803
H	24.327871587	31.779649232	53.855056745
H	30.021557245	31.539793626	58.583401019
H	30.106982929	30.111108707	57.979344547
H	29.337741873	31.835616847	55.429629022
H	25.573056316	39.536042706	62.376675983
H	26.294194598	38.262487768	61.719311414
H	24.364306698	41.208336962	63.265576311
H	24.681240422	39.940013156	64.167435742
H	25.290470724	38.386780136	54.393467964
H	25.176702707	37.945528695	52.836799089
H	27.541004864	42.518850606	61.993492516
H	26.760455629	43.456210714	61.011242194
H	26.532182893	37.429983297	56.644854847
H	27.708799422	40.349095034	61.965824285
H	29.026328295	40.985551123	61.349442766
H	26.917515713	34.818844714	54.688898929
H	26.571323368	36.271792341	54.073247145
H	31.161332952	30.100943223	64.341485049
H	29.598276457	32.548406523	65.397046587
H	30.669279695	32.720262463	64.009906954
H	29.373611581	30.661099034	62.955759536
H	28.125051790	31.005015317	64.163548959
H	37.586353826	31.389735037	62.185377947
H	36.610488467	33.194158748	60.883097070
H	35.300976496	32.118039888	61.386408786
H	34.733628009	33.770995353	63.268918614
H	36.085538449	34.790499810	62.742434513
H	34.040681067	35.744689772	61.874961142
[truncated: 8,819 more rows]
