# Supplementary material for: Comprehensive Evaluation of Models for Ammonia Binding to the Oxygen Evolving Complex of Photosystem II
Source: J Phys Chem B. 2024 Feb 1;128(6):1333–49. doi: 10.1021/acs.jpcb.3c06304 (PMC10875651; doi:10.1021/acs.jpcb.3c06304)
Supplement: Supplementary file 3 — jp3c06304_si_003.txt [file jp3c06304_si_003.txt]

Broken-Symmetry:
! UKS TPSSh RIJCOSX ZORA ZORA-TZVP SARC/J 
! Grid5 GridX7 NoFinalGrid TightSCF
! moread

%pal nprocs 10 end
%maxcore 3000

%moinp "filename.gbw"

%basis newgto C "ZORA-SVP" end
       newgto H "ZORA-SVP" end
end

%method intacc 6.0 end

%scf maxiter 200
     shift shift 0.10 erroff 0.1 end
     FlipSpin 1,2 FinalMs 0.5
end

*xyzfile 1 14 filename.xyz

Mn hyperfine coupling tensors:
! UKS TPSSh RIJCOSX ZORA ZORA-def2-TZVP(-f) SARC/J 
! Grid5 GridX7 NoFinalGrid Slowconv TightSCF
! moread

%pal nprocs 10 end
%maxcore 15000

%moinp "filename.gbw" 

%basis newgto C "ZORA-def2-SVP" end
       newgto H "ZORA-def2-SVP" end
       newgto Mn
 S 1 
   1 4331015.6489100000      1.0000000000
 S 1 
   1 1732406.2595600000      1.0000000000
 S 1  
   1  692962.5038250000      1.0000000000 
 S 1
   1  277185.0015300000      1.0000000000
 S 1 
   1   41550.7698900000      1.0000000000
 S 1  
   1    9455.9700152000      1.0000000000
 S 1  
   1    2676.5206482000      1.0000000000
 S 1  
   1     871.4668753000      1.0000000000
 S 1  
   1     312.9830642000      1.0000000000
 S 1  
   1     121.4445405100      1.0000000000
 S 1  
   1      47.9225988300      1.0000000000
 S 1
   1     303.6672316300      1.0000000000
 S 1
   1      93.8814031900      1.0000000000
 S 1
   1      14.8794212100      1.0000000000
 S 1
   1       6.2865200700     -1.0000000000
 S 1
   1       9.4858591300      1.0000000000
 S 1
   1       1.5698706200      1.0000000000
 S 1
   1       0.6590321400     -1.0000000000
 S 1
   1       0.1068629200     -1.0000000000
 S 1
   1       0.0392674400     -1.0000000000
 P 6
   1    1444.7978182000      0.0032493630
   2     342.0655119700      0.0237346473
   3     109.5840089100      0.1067232634
   4      40.7479881700      0.3007617717
   5      16.1886265700      0.4790147038
   6       6.5484506000      0.2708283465
 P 1
   1      25.3570864400     -1.0000000000
 P 1
   1       3.4830168800      1.0000000000
 P 1
   1       1.3858800900      1.0000000000
 P 1
   1       0.5255509500     -1.0000000000
 P 1
   1       0.1276500000      1.0000000000
 D 4
   1      56.5631891200      0.0192444440
   2      16.2787347100      0.1161060412
   3       5.6964273900      0.3706567953
   4       2.1411147900      0.6570040408
 D 1
   1       0.7829180200      1.0000000000
 D 1
   1       0.2595231100      1.0000000000
 D 1
   1       0.0860000000      1.0000000000
 F 1
   1       1.3260000000      1.0000000000
 end
end

%method intacc 6.0
        SpecialGridAtoms 25
        SpecialGridIntAcc 11
end

%rel picturechange true end

%scf maxiter 200
     shift shift 0.10 erroff 0.1 end
     CNVSOSCF true SOSCFstart 0.001
end

*xyzfile 1 2 filename.xyz

%eprnmr
   nuclei = all Mn { aiso, adip, aorb }
end

N and O hyperfine coupling tensors:
! UKS TPSSh RIJCOSX ZORA ZORA-def2-TZVP(-f) SARC/J
! Grid5 GridX7 NoFinalGrid Slowconv TightSCF
! moread

%pal nprocs 10 end
%maxcore 15000

%moinp "filename.gbw"

%basis
 NewGTO N
 S 1
   1   308293.7601093750      1.0000000000
 S 1
   1   123317.5040437500      1.0000000000
 S 1
   1    49327.0016175000      1.0000000000
 S 1
   1    19730.8006470000      1.0000000000
 S 1
   1     2957.8958745000      1.0000000000
 S 1
   1      673.2213359500      1.0000000000
 S 1
   1      190.6824949400      1.0000000000
 S 1
   1       62.2954419000      1.0000000000
 S 1
   1       22.6541611800      1.0000000000
 S 1
   1        8.9791477400      1.0000000000
 S 1
   1        3.6863002400      1.0000000000
 S 1
   1        0.8466007700      1.0000000000
 S 1
   1        0.3364713400      1.0000000000
 S 1
   1        0.1364765400      1.0000000000
 P 4
   1       49.2003805100      0.0115131336
   2       11.3467905400      0.0785386070
   3        3.4273972400      0.3081978103
   4        1.1785525100      0.7201896814
 P 1
   1        0.4164220500      1.0000000000
 P 1
   1        0.1426082600      1.0000000000
 D 1
   1        1.6540000000      1.0000000000
 D 1
   1        0.4690000000      1.0000000000
 end
NewGTO O
 S 1
   1   422380.9786093750      1.0000000000
 S 1
   1   168952.3914437500      1.0000000000
 S 1
   1    67580.9565775000      1.0000000000
 S 1
   1    27032.3826310000      1.0000000000
 S 1
   1     4052.3871392000      1.0000000000
 S 1
   1      922.3272271000      1.0000000000
 S 1
   1      261.2407098900      1.0000000000
 S 1
   1       85.3546413500      1.0000000000
 S 1
   1       31.0350352400      1.0000000000
 S 1
   1       12.2608607300      1.0000000000
 S 1
   1        4.9987076000      1.0000000000
 S 1
   1        1.1703108200      1.0000000000
 S 1
   1        0.4647474100      1.0000000000
 S 1
   1        0.1850453600      1.0000000000
 P 4
   1       63.2749548000      0.0121096626
   2       14.6270493800      0.0831734399
   3        4.4501223500      0.3200012219
   4        1.5275799600      0.7069790865
 P 1
   1        0.5293511800      1.0000000000
 P 1
   1        0.1747842100      1.0000000000
 D 1
   1        2.3140000000      1.0000000000
 D 1
   1        0.6450000000      1.0000000000
 end
end

%method intacc 6.0
        SpecialGridAtoms 8,7
        SpecialGridIntAcc 9,9
end

%rel
     SOCFlags 1,3,3,1
     picturechange true
end

%scf maxiter 200
     shift shift 0.10 erroff 0.1 end
     CNVSOSCF true SOSCFstart 0.001
end

*xyzfile 1 2 filename.xyz

%eprnmr
   nuclei = 10 { aiso, adip, aorb, fgrad }
   nuclei = 11 { aiso, adip, aorb, fgrad }
   nuclei = 12 { aiso, adip, aorb, fgrad }
   nuclei = 83 { aiso, adip, aorb, fgrad }
end
